# Supplementary material for: Integrated proteomic and metabolomic analysis elucidates the effects and mechanisms of Qiziyusi decoction on IVF outcomes in advanced maternal age infertility
Source: Front Endocrinol (Lausanne). 2025 Oct 10;16:1573206. doi: 10.3389/fendo.2025.1573206 (PMC12549270; doi:10.3389/fendo.2025.1573206)
Supplement: Supplementary Table 4 — Overview of protein identification and quantification. [file DataSheet3.xlsx]

## Sheet: Head and description
Header	Description
Protein	Identifier of the best protein (the first one) contained in the protein group.
Protein name	Shown annotation information of protein name in Fasta headers.
Gene name	Shown annotation information of gene name in Fasta headers.
Function	Protein function annotaion
ProteinGroup	Identifier(s) of protein(s) contained in the protein group. They are sorted by number of identified peptides in descending order.
FastaHeaders	Fasta headers(s) of protein(s) contained within the group.
Proteins	Number of proteins contained within the group. This corresponds to the number of entries in the column 'ProteinGroup‘.
Peptides	The total number of peptide sequences associated with the protein group (i.e. for all the proteins in the group).
RazorUniquePeptides	The total number of razor + unique peptides associated with the protein group.
UniquePeptides	The total number of unique peptides associated with the protein group (i.e. these peptides are not shared with another protein group).
Coverage	Percentage of the sequence that is covered by the identified peptides of the best protein sequence contained in the group.
MolWeight	Molecular weight of the leading protein sequence contained in the protein group.
PEP	Posterior Error Probability of the identification. This value essentially operates as a p-value, where smaller is more significant.
LFQ intensity	LFQ Intensity reveals the level of protein expression in the sample X based on LFQ algorithm，which is often used in the comparison between groups.
iBAQ intensity	iBAQ Intensity reveals the level of protein expression in the sample X based on iBAQ algorithm，which is approximation to the absolute concentration of the protein in the sample .
Average (XXX)	Average value of multiple intensity in the group
Ratio (XXX/YYY)	Ratio of peptide abundance between two groups.
P value （t-test ）	Statistical test of relative expression of proteins between two groups. P value (t-test) : each group of samples includes at least three or more biological repeats.
Significance A	Statistical test of relative expression of proteins between two groups. P value (Significance A) : each group of samples has less than three biological repeats.
One-way ANOVA	Statistical test of relative expression of proteins among mutiple groups. P value (One-way ANOVA) : each group of samples includes at least three or more biological repeats.
post-hoc	post hoc analysis or post hoc test:statistical analyses that were not specified before the data was seen.
Identified or Quantified	Quantified :Proteins have intensities in more than half of the biological repeats in at least one group
GO annotations	GO function annotation for the protein
KO(Name)	KO, KEGG Orthology identifier, also called K number. Name,protein name this peptide is associated with.
Pathways	KEGG pathway maps
Subcellular localization	Subcellular localization prediction for the protein
Domain	Domain annotation for the protein
备注：差异分析表中，采用红色标识上调差异表达蛋白，绿色标识下调差异表达蛋白。

## Sheet: Total identified proteins
Protein	Protein Name	Gene Name	Function	ProteinGroup	FastaHeaders	Proteins	Peptides	RazorUniquePeptides	UniquePeptides	Coverage	MolWeight	LFQ intensity A-1	LFQ intensity A-2	LFQ intensity A-3	LFQ intensity A-4	LFQ intensity A-5	LFQ intensity A-6	LFQ intensity A-7	LFQ intensity A-8	LFQ intensity A-9	LFQ intensity A-10	LFQ intensity B-1	LFQ intensity B-2	LFQ intensity B-3	LFQ intensity B-4	LFQ intensity B-5	LFQ intensity B-6	LFQ intensity B-7	LFQ intensity B-8	LFQ intensity B-9	LFQ intensity B-10	LFQ intensity C-1	LFQ intensity C-2	LFQ intensity C-3	LFQ intensity C-4	LFQ intensity C-5	LFQ intensity C-6	LFQ intensity C-7	LFQ intensity C-8	LFQ intensity C-9	LFQ intensity C-10	Identified or Quantified	GO annotations	KO(Name)	Pathways	Subcellular localization	Domain
A0A075B6H7	Probable non-functional immunoglobulin kappa variable 3-7	IGKV3-7	FUNCTION: Probable non-functional open reading frame (ORF) of V region of the variable domain of immunoglobulin light chains (PubMed:24600447). Non-functional ORF generally cannot participate in the synthesis of a productive immunoglobulin chain due to altered V-(D)-J or switch recombination and/or splicing site (at mRNA level) and/or conserved amino acid change (protein level) (PubMed:9619395). …	sp|A0A075B6H7|KV37_HUMAN	sp|A0A075B6H7|KV37_HUMAN Probable non-functional immunoglobulin kappa variable 3-7 OS=Homo sapiens OX=9606 GN=IGKV3-7 PE=5 SV=1	1	1	1	1	15.5	12.783			608800			2259800	1190600	1053600			533580	218210					258360	1649000	465200		1487200		423650			1158200	2434500		336430		Identified	GO:0002250(BP:adaptive immune response);GO:0006955(BP:immune response);GO:0002377(BP:immunoglobulin production);GO:0005615(CC:extracellular space);GO:0019814(CC:immunoglobulin complex);GO:0005886(CC:plasma membrane)			Extracellular	PF07686(Immunoglobulin V-set domain)
A0A075B6H9	Immunoglobulin lambda variable 4-69	IGLV4-69	FUNCTION: V region of the variable domain of immunoglobulin light chains that participates in the antigen recognition (PubMed:24600447). Immunoglobulins, also known as antibodies, are membrane-bound or secreted glycoproteins produced by B lymphocytes. In the recognition phase of humoral immunity, the membrane-bound immunoglobulins serve as receptors which, upon binding of a specific antigen, trig…	sp|A0A075B6H9|LV469_HUMAN	sp|A0A075B6H9|LV469_HUMAN Immunoglobulin lambda variable 4-69 OS=Homo sapiens OX=9606 GN=IGLV4-69 PE=1 SV=1	1	1	1	1	19.3	12.773			226950	239940	203450				136410		144940	155220	291430	214370	169810	349330	246400	1051400	170650	716560	302080	406080		306760	277610	204280				265890	Quantified	GO:0002250(BP:adaptive immune response);GO:0006955(BP:immune response);GO:0002377(BP:immunoglobulin production);GO:0005615(CC:extracellular space);GO:0019814(CC:immunoglobulin complex);GO:0005886(CC:plasma membrane)			Extracellular	PF07686(Immunoglobulin V-set domain)
A0A075B6I1	Immunoglobulin lambda variable 4-60	IGLV4-60	FUNCTION: V region of the variable domain of immunoglobulin light chains that participates in the antigen recognition (PubMed:24600447). Immunoglobulins, also known as antibodies, are membrane-bound or secreted glycoproteins produced by B lymphocytes. In the recognition phase of humoral immunity, the membrane-bound immunoglobulins serve as receptors which, upon binding of a specific antigen, trig…	sp|A0A075B6I1|LV460_HUMAN	sp|A0A075B6I1|LV460_HUMAN Immunoglobulin lambda variable 4-60 OS=Homo sapiens OX=9606 GN=IGLV4-60 PE=3 SV=1	1	1	1	1	19.2	12.987																31161							51756	42257					24558	70029	Identified	GO:0002250(BP:adaptive immune response);GO:0006955(BP:immune response);GO:0002377(BP:immunoglobulin production);GO:0005615(CC:extracellular space);GO:0019814(CC:immunoglobulin complex);GO:0005886(CC:plasma membrane)			Extracellular	PF07686(Immunoglobulin V-set domain)
A0A075B6J9	Immunoglobulin lambda variable 2-18	IGLV2-18	FUNCTION: V region of the variable domain of immunoglobulin light chains that participates in the antigen recognition (PubMed:24600447). Immunoglobulins, also known as antibodies, are membrane-bound or secreted glycoproteins produced by B lymphocytes. In the recognition phase of humoral immunity, the membrane-bound immunoglobulins serve as receptors which, upon binding of a specific antigen, trig…	sp|A0A075B6J9|LV218_HUMAN	sp|A0A075B6J9|LV218_HUMAN Immunoglobulin lambda variable 2-18 OS=Homo sapiens OX=9606 GN=IGLV2-18 PE=3 SV=2	1	1	1	1	11	12.412	167570	471120	299190	301810	466220	304060	290340	172620	444220	204960	346790	611550	118470	160060		584740	288700	394760	555460	779680	679290				196230	482950	306310	372080	436980	299850	Quantified	GO:0002250(BP:adaptive immune response);GO:0006955(BP:immune response);GO:0002377(BP:immunoglobulin production);GO:0005615(CC:extracellular space);GO:0019814(CC:immunoglobulin complex);GO:0005886(CC:plasma membrane)			Extracellular	PF07686(Immunoglobulin V-set domain)
A0A075B6K2	Immunoglobulin lambda variable 3-12	IGLV3-12	FUNCTION: V region of the variable domain of immunoglobulin light chains that participates in the antigen recognition (PubMed:24600447). Immunoglobulins, also known as antibodies, are membrane-bound or secreted glycoproteins produced by B lymphocytes. In the recognition phase of humoral immunity, the membrane-bound immunoglobulins serve as receptors which, upon binding of a specific antigen, trig…	sp|A0A075B6K2|LV312_HUMAN	sp|A0A075B6K2|LV312_HUMAN Immunoglobulin lambda variable 3-12 OS=Homo sapiens OX=9606 GN=IGLV3-12 PE=3 SV=2	1	1	1	1	13.9	12.387									47834											64142	291640								74510		Identified	GO:0002250(BP:adaptive immune response);GO:0006955(BP:immune response);GO:0002377(BP:immunoglobulin production);GO:0005615(CC:extracellular space);GO:0019814(CC:immunoglobulin complex);GO:0005886(CC:plasma membrane)			Extracellular	PF07686(Immunoglobulin V-set domain)
A0A075B6K4	Immunoglobulin lambda variable 3-10	IGLV3-10	FUNCTION: V region of the variable domain of immunoglobulin light chains that participates in the antigen recognition (PubMed:24600447). Immunoglobulins, also known as antibodies, are membrane-bound or secreted glycoproteins produced by B lymphocytes. In the recognition phase of humoral immunity, the membrane-bound immunoglobulins serve as receptors which, upon binding of a specific antigen, trig…	sp|A0A075B6K4|LV310_HUMAN	sp|A0A075B6K4|LV310_HUMAN Immunoglobulin lambda variable 3-10 OS=Homo sapiens OX=9606 GN=IGLV3-10 PE=3 SV=2	1	3	2	2	27.8	12.441				130400			109330		44173		81624	138340		74476	123640				206630												Identified	GO:0002250(BP:adaptive immune response);GO:0006955(BP:immune response);GO:0002377(BP:immunoglobulin production);GO:0005615(CC:extracellular space);GO:0019814(CC:immunoglobulin complex);GO:0005886(CC:plasma membrane)			Extracellular	PF07686(Immunoglobulin V-set domain)
A0A075B6K5	Immunoglobulin lambda variable 3-9	IGLV3-9	FUNCTION: V region of the variable domain of immunoglobulin light chains that participates in the antigen recognition (PubMed:24600447). Immunoglobulins, also known as antibodies, are membrane-bound or secreted glycoproteins produced by B lymphocytes. In the recognition phase of humoral immunity, the membrane-bound immunoglobulins serve as receptors which, upon binding of a specific antigen, trig…	sp|A0A075B6K5|LV39_HUMAN	sp|A0A075B6K5|LV39_HUMAN Immunoglobulin lambda variable 3-9 OS=Homo sapiens OX=9606 GN=IGLV3-9 PE=3 SV=1	1	4	3	3	40	12.332											62001					40102			63219							58801					Identified	GO:0002250(BP:adaptive immune response);GO:0006955(BP:immune response);GO:0002377(BP:immunoglobulin production);GO:0005615(CC:extracellular space);GO:0019814(CC:immunoglobulin complex);GO:0005886(CC:plasma membrane)			Extracellular	PF07686(Immunoglobulin V-set domain)
P01615	Immunoglobulin kappa variable 2D-28	IGKV2D-28	FUNCTION: V region of the variable domain of immunoglobulin light chains that participates in the antigen recognition (PubMed:24600447). Immunoglobulins, also known as antibodies, are membrane-bound or secreted glycoproteins produced by B lymphocytes. In the recognition phase of humoral immunity, the membrane-bound immunoglobulins serve as receptors which, upon binding of a specific antigen, trig…	sp|P01615|KVD28_HUMAN;sp|A0A075B6P5|KV228_HUMAN	sp|P01615|KVD28_HUMAN Immunoglobulin kappa variable 2D-28 OS=Homo sapiens OX=9606 GN=IGKV2D-28 PE=1 SV=2;sp|A0A075B6P5|KV228_HUMAN Immunoglobulin kappa variable 2-28 OS=Homo sapiens OX=9606 GN=IGKV2-28 PE=3 SV=1	2	5	5	3	45.8	12.957	3414500	3486100	5726700	5262300	3859300	2928000	3862600	1402000	2063900	2338700		3078600	2605000	3649500	4203100	2315000	2394500	3914500	3819200	3695300	9719600	4157000	9912300	3701100	2163700	1724000	6279500	1117300	2739400	3620400	Quantified	GO:0006956(BP:complement activation);GO:0006958(BP:complement activation, classical pathway);GO:0038095(BP:Fc-epsilon receptor signaling pathway);GO:0038096(BP:Fc-gamma receptor signaling pathway involved in phagocytosis);GO:0006955(BP:immune response);GO:0002377(BP:immunoglobulin production);GO:0050900(BP:leukocyte migration);GO:0006898(BP:receptor-mediated endocytosis);GO:0030449(BP:regulation …			Extracellular	PF07686(Immunoglobulin V-set domain)
A0A075B6R2	Immunoglobulin heavy variable 4-4	IGHV4-4	FUNCTION: V region of the variable domain of immunoglobulin heavy chains that participates in the antigen recognition (PubMed:24600447). Immunoglobulins, also known as antibodies, are membrane-bound or secreted glycoproteins produced by B lymphocytes. In the recognition phase of humoral immunity, the membrane-bound immunoglobulins serve as receptors which, upon binding of a specific antigen, trig…	sp|A0A075B6R2|HV404_HUMAN	sp|A0A075B6R2|HV404_HUMAN Immunoglobulin heavy variable 4-4 OS=Homo sapiens OX=9606 GN=IGHV4-4 PE=3 SV=2	1	2	1	1	31.6	12.848				124660			477660	144320			249280	415160	129820	335780	210020	216340	34460	36380							179090	229770		181810		155300	Quantified	GO:0050853(BP:B cell receptor signaling pathway);GO:0006958(BP:complement activation, classical pathway);GO:0042742(BP:defense response to bacterium);GO:0045087(BP:innate immune response);GO:0006911(BP:phagocytosis, engulfment);GO:0006910(BP:phagocytosis, recognition);GO:0050871(BP:positive regulation of B cell activation);GO:0009897(CC:external side of plasma membrane);GO:0042571(CC:immunoglobul…			Extracellular	PF07686(Immunoglobulin V-set domain)
A0A0C4DH68	Immunoglobulin kappa variable 2-24	IGKV2-24	FUNCTION: V region of the variable domain of immunoglobulin light chains that participates in the antigen recognition (PubMed:24600447). Immunoglobulins, also known as antibodies, are membrane-bound or secreted glycoproteins produced by B lymphocytes. In the recognition phase of humoral immunity, the membrane-bound immunoglobulins serve as receptors which, upon binding of a specific antigen, trig…	sp|A0A0C4DH68|KV224_HUMAN;sp|A0A075B6R9|KVD24_HUMAN	sp|A0A0C4DH68|KV224_HUMAN Immunoglobulin kappa variable 2-24 OS=Homo sapiens OX=9606 GN=IGKV2-24 PE=3 SV=1;sp|A0A075B6R9|KVD24_HUMAN Probable non-functional immunoglobulin kappa variable 2D-24 OS=Homo sapiens OX=9606 GN=IGKV2D-24 PE=5 SV=1	2	5	5	4	38.3	13.079	1102000	1100100	487480	276910	112100	148490	258280	526740	709050	280870	374320	590770	319680	448630	262750	124330		228990	508610	206950	821140	556830	590740	322740			866560	100340	97069		Quantified	GO:0002250(BP:adaptive immune response);GO:0006955(BP:immune response);GO:0002377(BP:immunoglobulin production);GO:0005615(CC:extracellular space);GO:0019814(CC:immunoglobulin complex);GO:0005886(CC:plasma membrane)			Extracellular	PF07686(Immunoglobulin V-set domain)
A0A075B6S5	Immunoglobulin kappa variable 1-27	IGKV1-27	FUNCTION: V region of the variable domain of immunoglobulin light chains that participates in the antigen recognition (PubMed:24600447). Immunoglobulins, also known as antibodies, are membrane-bound or secreted glycoproteins produced by B lymphocytes. In the recognition phase of humoral immunity, the membrane-bound immunoglobulins serve as receptors which, upon binding of a specific antigen, trig…	sp|A0A075B6S5|KV127_HUMAN	sp|A0A075B6S5|KV127_HUMAN Immunoglobulin kappa variable 1-27 OS=Homo sapiens OX=9606 GN=IGKV1-27 PE=3 SV=1	1	3	3	2	53.8	12.711	97470	333700	914030		387460	404610	212220	454540	258010	304280	260590	380920		370550		209720	191140	477550	262890	325640	443210	479230	286350	257860	386430	125700	982530	193380	205960		Quantified	GO:0002250(BP:adaptive immune response);GO:0006955(BP:immune response);GO:0002377(BP:immunoglobulin production);GO:0005615(CC:extracellular space);GO:0019814(CC:immunoglobulin complex);GO:0005886(CC:plasma membrane)			Extracellular	PF07686(Immunoglobulin V-set domain)
A0A087WSX0	Immunoglobulin lambda variable 5-45	IGLV5-45	FUNCTION: V region of the variable domain of immunoglobulin light chains that participates in the antigen recognition (PubMed:24600447). Immunoglobulins, also known as antibodies, are membrane-bound or secreted glycoproteins produced by B lymphocytes. In the recognition phase of humoral immunity, the membrane-bound immunoglobulins serve as receptors which, upon binding of a specific antigen, trig…	sp|A0A087WSX0|LV545_HUMAN	sp|A0A087WSX0|LV545_HUMAN Immunoglobulin lambda variable 5-45 OS=Homo sapiens OX=9606 GN=IGLV5-45 PE=3 SV=1	1	1	1	1	13.8	13.162			247540			90645					96269		53613	103550	139820	127520		254890		474030	88272		122330			104230	262880		337280		Quantified	GO:0002250(BP:adaptive immune response);GO:0006955(BP:immune response);GO:0002377(BP:immunoglobulin production);GO:0005615(CC:extracellular space);GO:0019814(CC:immunoglobulin complex);GO:0005886(CC:plasma membrane)			Extracellular	PF07686(Immunoglobulin V-set domain)
A0A087WSY6	Immunoglobulin kappa variable 3D-15	IGKV3D-15	FUNCTION: V region of the variable domain of immunoglobulin light chains that participates in the antigen recognition (PubMed:24600447). Immunoglobulins, also known as antibodies, are membrane-bound or secreted glycoproteins produced by B lymphocytes. In the recognition phase of humoral immunity, the membrane-bound immunoglobulins serve as receptors which, upon binding of a specific antigen, trig…	sp|A0A087WSY6|KVD15_HUMAN;sp|P01624|KV315_HUMAN	sp|A0A087WSY6|KVD15_HUMAN Immunoglobulin kappa variable 3D-15 OS=Homo sapiens OX=9606 GN=IGKV3D-15 PE=3 SV=6;sp|P01624|KV315_HUMAN Immunoglobulin kappa variable 3-15 OS=Homo sapiens OX=9606 GN=IGKV3-15 PE=1 SV=2	2	2	2	2	26.1	12.534	3023800	1894300	759710	1913000	1606600	1023500	1380000	1152100	1093500	809620	1155800	1755400	789390	1311700	1100100	553550	380130	385260	1143700	913110	783000	1210800	1036100	1098800	1385800	402860	910540	585730	629440	1368900	Quantified	GO:0002250(BP:adaptive immune response);GO:0006955(BP:immune response);GO:0002377(BP:immunoglobulin production);GO:0005615(CC:extracellular space);GO:0019814(CC:immunoglobulin complex);GO:0005886(CC:plasma membrane)			Extracellular	PF07686(Immunoglobulin V-set domain)
A0A087WSZ0	Immunoglobulin kappa variable 1D-8	IGKV1D-8	FUNCTION: V region of the variable domain of immunoglobulin light chains that participates in the antigen recognition (PubMed:24600447). Immunoglobulins, also known as antibodies, are membrane-bound or secreted glycoproteins produced by B lymphocytes. In the recognition phase of humoral immunity, the membrane-bound immunoglobulins serve as receptors which, upon binding of a specific antigen, trig…	sp|A0A087WSZ0|KVD08_HUMAN	sp|A0A087WSZ0|KVD08_HUMAN Immunoglobulin kappa variable 1D-8 OS=Homo sapiens OX=9606 GN=IGKV1D-8 PE=3 SV=6	1	1	1	1	16.2	12.837	1380500	732760	668260	368660	439690	135150	313630	226470	270070	133730	596640	131820	280730	468630	194910	528530	446880	252600	883870	341040	150780	154230	414940	1289500	911570	475450	849620	204060	706530	242470	Quantified	GO:0002250(BP:adaptive immune response);GO:0006955(BP:immune response);GO:0002377(BP:immunoglobulin production);GO:0005615(CC:extracellular space);GO:0019814(CC:immunoglobulin complex);GO:0005886(CC:plasma membrane)			Extracellular	PF07686(Immunoglobulin V-set domain)
P01614	Immunoglobulin kappa variable 2D-40	IGKV2D-40	FUNCTION: V region of the variable domain of immunoglobulin light chains that participates in the antigen recognition (PubMed:24600447). Immunoglobulins, also known as antibodies, are membrane-bound or secreted glycoproteins produced by B lymphocytes. In the recognition phase of humoral immunity, the membrane-bound immunoglobulins serve as receptors which, upon binding of a specific antigen, trig…	sp|P01614|KVD40_HUMAN;sp|A0A087WW87|KV240_HUMAN	sp|P01614|KVD40_HUMAN Immunoglobulin kappa variable 2D-40 OS=Homo sapiens OX=9606 GN=IGKV2D-40 PE=1 SV=2;sp|A0A087WW87|KV240_HUMAN Immunoglobulin kappa variable 2-40 OS=Homo sapiens OX=9606 GN=IGKV2-40 PE=3 SV=2	2	4	2	2	45.5	13.31						161940	166460				56057							276740	454640		404910						324630				Identified	GO:0006956(BP:complement activation);GO:0006958(BP:complement activation, classical pathway);GO:0038095(BP:Fc-epsilon receptor signaling pathway);GO:0038096(BP:Fc-gamma receptor signaling pathway involved in phagocytosis);GO:0006955(BP:immune response);GO:0002377(BP:immunoglobulin production);GO:0050900(BP:leukocyte migration);GO:0006898(BP:receptor-mediated endocytosis);GO:0030449(BP:regulation …			Extracellular	PF07686(Immunoglobulin V-set domain)
P04433	Immunoglobulin kappa variable 3-11	IGKV3-11	FUNCTION: V region of the variable domain of immunoglobulin light chains that participates in the antigen recognition (PubMed:24600447). Immunoglobulins, also known as antibodies, are membrane-bound or secreted glycoproteins produced by B lymphocytes. In the recognition phase of humoral immunity, the membrane-bound immunoglobulins serve as receptors which, upon binding of a specific antigen, trig…	sp|P04433|KV311_HUMAN;sp|A0A0A0MRZ8|KVD11_HUMAN	sp|P04433|KV311_HUMAN Immunoglobulin kappa variable 3-11 OS=Homo sapiens OX=9606 GN=IGKV3-11 PE=1 SV=1;sp|A0A0A0MRZ8|KVD11_HUMAN Immunoglobulin kappa variable 3D-11 OS=Homo sapiens OX=9606 GN=IGKV3D-11 PE=3 SV=6	2	3	3	3	26.1	12.575		442580	311080	253260	263210	219850	346360	140100		124870	156780	253350	267600	194320			52967	370720	126380	151210	201560		182740	269650	255180	132040	341980	56887			Quantified	GO:0006956(BP:complement activation);GO:0006958(BP:complement activation, classical pathway);GO:0038095(BP:Fc-epsilon receptor signaling pathway);GO:0038096(BP:Fc-gamma receptor signaling pathway involved in phagocytosis);GO:0006955(BP:immune response);GO:0002377(BP:immunoglobulin production);GO:0050900(BP:leukocyte migration);GO:0006898(BP:receptor-mediated endocytosis);GO:0030449(BP:regulation …			Extracellular	PF07686(Immunoglobulin V-set domain)
A0A0A0MS15	Immunoglobulin heavy variable 3-49	IGHV3-49	FUNCTION: V region of the variable domain of immunoglobulin heavy chains that participates in the antigen recognition (PubMed:24600447). Immunoglobulins, also known as antibodies, are membrane-bound or secreted glycoproteins produced by B lymphocytes. In the recognition phase of humoral immunity, the membrane-bound immunoglobulins serve as receptors which, upon binding of a specific antigen, trig…	sp|A0A0A0MS15|HV349_HUMAN	sp|A0A0A0MS15|HV349_HUMAN Immunoglobulin heavy variable 3-49 OS=Homo sapiens OX=9606 GN=IGHV3-49 PE=3 SV=1	1	3	3	3	32.8	13.056			645680	1491200		1127900	1365600	601310	1116400	361210	1963600	706640	855950	790360	1082000	1258600	1025500	1363500	1210700	986340			138850	1272500	669520	796240	662610		475430	763910	Quantified	GO:0050853(BP:B cell receptor signaling pathway);GO:0006958(BP:complement activation, classical pathway);GO:0042742(BP:defense response to bacterium);GO:0045087(BP:innate immune response);GO:0006911(BP:phagocytosis, engulfment);GO:0006910(BP:phagocytosis, recognition);GO:0050871(BP:positive regulation of B cell activation);GO:0009897(CC:external side of plasma membrane);GO:0042571(CC:immunoglobul…			Extracellular	PF07686(Immunoglobulin V-set domain)
A0A0C4DH24	Immunoglobulin kappa variable 6-21	IGKV6-21	FUNCTION: V region of the variable domain of immunoglobulin light chains that participates in the antigen recognition (PubMed:24600447). Immunoglobulins, also known as antibodies, are membrane-bound or secreted glycoproteins produced by B lymphocytes. In the recognition phase of humoral immunity, the membrane-bound immunoglobulins serve as receptors which, upon binding of a specific antigen, trig…	sp|A0A0C4DH24|KV621_HUMAN;sp|A0A0A0MT36|KVD21_HUMAN	sp|A0A0C4DH24|KV621_HUMAN Immunoglobulin kappa variable 6-21 OS=Homo sapiens OX=9606 GN=IGKV6-21 PE=3 SV=1;sp|A0A0A0MT36|KVD21_HUMAN Immunoglobulin kappa variable 6D-21 OS=Homo sapiens OX=9606 GN=IGKV6D-21 PE=3 SV=1	2	2	2	2	18.4	12.43	316120	487910	237870	211360	104850	189780	102390	258590	93858	105010	277680	173740		97111	346840	147510	215100	127030	374070	130500	524990	171400	152230	68311	249080	213830	171460	167970	384090	152860	Quantified	GO:0002250(BP:adaptive immune response);GO:0006955(BP:immune response);GO:0002377(BP:immunoglobulin production);GO:0005615(CC:extracellular space);GO:0019814(CC:immunoglobulin complex);GO:0005886(CC:plasma membrane)			Extracellular	PF07686(Immunoglobulin V-set domain)
A0A0B4J1U3	Immunoglobulin lambda variable 1-36	IGLV1-36	FUNCTION: V region of the variable domain of immunoglobulin light chains that participates in the antigen recognition (PubMed:24600447). Immunoglobulins, also known as antibodies, are membrane-bound or secreted glycoproteins produced by B lymphocytes. In the recognition phase of humoral immunity, the membrane-bound immunoglobulins serve as receptors which, upon binding of a specific antigen, trig…	sp|A0A0B4J1U3|LV136_HUMAN	sp|A0A0B4J1U3|LV136_HUMAN Immunoglobulin lambda variable 1-36 OS=Homo sapiens OX=9606 GN=IGLV1-36 PE=1 SV=5	1	2	2	2	35.9	12.478		173000	288200			262570	223090	260640	347090	161730	116520			224480	135050		225530	117190	38129		274190		254190				308540		147470		Quantified	GO:0002250(BP:adaptive immune response);GO:0006955(BP:immune response);GO:0002377(BP:immunoglobulin production);GO:0005615(CC:extracellular space);GO:0019814(CC:immunoglobulin complex);GO:0005886(CC:plasma membrane)			Extracellular	PF07686(Immunoglobulin V-set domain)
A0A0B4J1U7	Immunoglobulin heavy variable 6-1	IGHV6-1	FUNCTION: V region of the variable domain of immunoglobulin heavy chains that participates in the antigen recognition (PubMed:24600447). Immunoglobulins, also known as antibodies, are membrane-bound or secreted glycoproteins produced by B lymphocytes. In the recognition phase of humoral immunity, the membrane-bound immunoglobulins serve as receptors which, upon binding of a specific antigen, trig…	sp|A0A0B4J1U7|HV601_HUMAN	sp|A0A0B4J1U7|HV601_HUMAN Immunoglobulin heavy variable 6-1 OS=Homo sapiens OX=9606 GN=IGHV6-1 PE=3 SV=1	1	2	2	2	28.1	13.481	230100		116830		63464	93024	150150		62571	135490	194900	109630	86405	54196	188120			252660	151460	131670	774280	118980	172960		148630	143030	158330	125670	144620	91611	Quantified	GO:0050853(BP:B cell receptor signaling pathway);GO:0006958(BP:complement activation, classical pathway);GO:0042742(BP:defense response to bacterium);GO:0045087(BP:innate immune response);GO:0006911(BP:phagocytosis, engulfment);GO:0006910(BP:phagocytosis, recognition);GO:0050871(BP:positive regulation of B cell activation);GO:0009897(CC:external side of plasma membrane);GO:0042571(CC:immunoglobul…			Extracellular	PF07686(Immunoglobulin V-set domain)
A0A0B4J1V0	Immunoglobulin heavy variable 3-15	IGHV3-15	FUNCTION: V region of the variable domain of immunoglobulin heavy chains that participates in the antigen recognition (PubMed:24600447). Immunoglobulins, also known as antibodies, are membrane-bound or secreted glycoproteins produced by B lymphocytes. In the recognition phase of humoral immunity, the membrane-bound immunoglobulins serve as receptors which, upon binding of a specific antigen, trig…	sp|A0A0B4J1V0|HV315_HUMAN	sp|A0A0B4J1V0|HV315_HUMAN Immunoglobulin heavy variable 3-15 OS=Homo sapiens OX=9606 GN=IGHV3-15 PE=3 SV=1	1	5	5	5	41.2	12.926	429860	384480	858620	254710	197030		289090	409790				179190		190020	160180	181860	187480	600500	190890	138860	737810	273160	276330	304990	224510		1085400		109120		Quantified	GO:0050853(BP:B cell receptor signaling pathway);GO:0006958(BP:complement activation, classical pathway);GO:0042742(BP:defense response to bacterium);GO:0045087(BP:innate immune response);GO:0006911(BP:phagocytosis, engulfment);GO:0006910(BP:phagocytosis, recognition);GO:0050871(BP:positive regulation of B cell activation);GO:0009897(CC:external side of plasma membrane);GO:0042571(CC:immunoglobul…			Extracellular	PF07686(Immunoglobulin V-set domain)
A0A0B4J1V1	Immunoglobulin heavy variable 3-21	IGHV3-21	FUNCTION: V region of the variable domain of immunoglobulin heavy chains that participates in the antigen recognition (PubMed:24600447). Immunoglobulins, also known as antibodies, are membrane-bound or secreted glycoproteins produced by B lymphocytes. In the recognition phase of humoral immunity, the membrane-bound immunoglobulins serve as receptors which, upon binding of a specific antigen, trig…	sp|A0A0B4J1V1|HV321_HUMAN	sp|A0A0B4J1V1|HV321_HUMAN Immunoglobulin heavy variable 3-21 OS=Homo sapiens OX=9606 GN=IGHV3-21 PE=1 SV=1	1	4	2	2	53.8	12.839																	181800				383070										Identified	GO:0050853(BP:B cell receptor signaling pathway);GO:0006958(BP:complement activation, classical pathway);GO:0042742(BP:defense response to bacterium);GO:0045087(BP:innate immune response);GO:0006911(BP:phagocytosis, engulfment);GO:0006910(BP:phagocytosis, recognition);GO:0050871(BP:positive regulation of B cell activation);GO:0009897(CC:external side of plasma membrane);GO:0042571(CC:immunoglobul…			Extracellular	PF07686(Immunoglobulin V-set domain)
A0A0B4J1V2	Immunoglobulin heavy variable 2-26	IGHV2-26	FUNCTION: V region of the variable domain of immunoglobulin heavy chains that participates in the antigen recognition (PubMed:24600447). Immunoglobulins, also known as antibodies, are membrane-bound or secreted glycoproteins produced by B lymphocytes. In the recognition phase of humoral immunity, the membrane-bound immunoglobulins serve as receptors which, upon binding of a specific antigen, trig…	sp|A0A0B4J1V2|HV226_HUMAN	sp|A0A0B4J1V2|HV226_HUMAN Immunoglobulin heavy variable 2-26 OS=Homo sapiens OX=9606 GN=IGHV2-26 PE=3 SV=1	1	3	3	3	36.1	13.182			241820	355420	198440	200240	269740		328150	118510	211110	246850	61362	242440	224410	391700	118710	307160	171290	139500		136260	176920	260900	229160	176400	144870	235160	265290	259340	Quantified	GO:0050853(BP:B cell receptor signaling pathway);GO:0006958(BP:complement activation, classical pathway);GO:0042742(BP:defense response to bacterium);GO:0045087(BP:innate immune response);GO:0006911(BP:phagocytosis, engulfment);GO:0006910(BP:phagocytosis, recognition);GO:0050871(BP:positive regulation of B cell activation);GO:0009897(CC:external side of plasma membrane);GO:0042571(CC:immunoglobul…			Extracellular	PF07686(Immunoglobulin V-set domain)
A0A0B4J1V6	Immunoglobulin heavy variable 3-73	IGHV3-73	FUNCTION: V region of the variable domain of immunoglobulin heavy chains that participates in the antigen recognition (PubMed:24600447). Immunoglobulins, also known as antibodies, are membrane-bound or secreted glycoproteins produced by B lymphocytes. In the recognition phase of humoral immunity, the membrane-bound immunoglobulins serve as receptors which, upon binding of a specific antigen, trig…	sp|A0A0B4J1V6|HV373_HUMAN	sp|A0A0B4J1V6|HV373_HUMAN Immunoglobulin heavy variable 3-73 OS=Homo sapiens OX=9606 GN=IGHV3-73 PE=3 SV=1	1	2	2	2	28.6	12.858	49729	62309	79530	64901	54537		136380				66961	42660		91510	137530	88775			73829	23416	38642	41465	40950	87842		86434			47934	82503	Quantified	GO:0050853(BP:B cell receptor signaling pathway);GO:0006958(BP:complement activation, classical pathway);GO:0042742(BP:defense response to bacterium);GO:0045087(BP:innate immune response);GO:0006911(BP:phagocytosis, engulfment);GO:0006910(BP:phagocytosis, recognition);GO:0050871(BP:positive regulation of B cell activation);GO:0009897(CC:external side of plasma membrane);GO:0042571(CC:immunoglobul…			Extracellular	PF07686(Immunoglobulin V-set domain)
A0A0B4J1X5	Immunoglobulin heavy variable 3-74	IGHV3-74	FUNCTION: V region of the variable domain of immunoglobulin heavy chains that participates in the antigen recognition (PubMed:24600447). Immunoglobulins, also known as antibodies, are membrane-bound or secreted glycoproteins produced by B lymphocytes. In the recognition phase of humoral immunity, the membrane-bound immunoglobulins serve as receptors which, upon binding of a specific antigen, trig…	sp|A0A0B4J1X5|HV374_HUMAN	sp|A0A0B4J1X5|HV374_HUMAN Immunoglobulin heavy variable 3-74 OS=Homo sapiens OX=9606 GN=IGHV3-74 PE=3 SV=1	1	5	3	3	53.8	12.839		743540		392510		178820	173100	183530		103650		831490			485530		142060	111680	253910	103600									153560	406340	Quantified	GO:0050853(BP:B cell receptor signaling pathway);GO:0006958(BP:complement activation, classical pathway);GO:0042742(BP:defense response to bacterium);GO:0045087(BP:innate immune response);GO:0006911(BP:phagocytosis, engulfment);GO:0006910(BP:phagocytosis, recognition);GO:0050871(BP:positive regulation of B cell activation);GO:0009897(CC:external side of plasma membrane);GO:0042571(CC:immunoglobul…			Extracellular	PF07686(Immunoglobulin V-set domain)
A0A0B4J1X8	Immunoglobulin heavy variable 3-43	IGHV3-43	FUNCTION: V region of the variable domain of immunoglobulin heavy chains that participates in the antigen recognition (PubMed:24600447). Immunoglobulins, also known as antibodies, are membrane-bound or secreted glycoproteins produced by B lymphocytes. In the recognition phase of humoral immunity, the membrane-bound immunoglobulins serve as receptors which, upon binding of a specific antigen, trig…	sp|A0A0B4J1X8|HV343_HUMAN	sp|A0A0B4J1X8|HV343_HUMAN Immunoglobulin heavy variable 3-43 OS=Homo sapiens OX=9606 GN=IGHV3-43 PE=3 SV=1	1	2	1	1	25.4	13.077						84737	170010	42427			137770		43188	69366		250990					93734					228490					Identified	GO:0050853(BP:B cell receptor signaling pathway);GO:0006958(BP:complement activation, classical pathway);GO:0042742(BP:defense response to bacterium);GO:0045087(BP:innate immune response);GO:0006911(BP:phagocytosis, engulfment);GO:0006910(BP:phagocytosis, recognition);GO:0050871(BP:positive regulation of B cell activation);GO:0009897(CC:external side of plasma membrane);GO:0042571(CC:immunoglobul…			Extracellular	PF07686(Immunoglobulin V-set domain)
A0A0B4J1Y8	Immunoglobulin lambda variable 9-49	IGLV9-49	FUNCTION: V region of the variable domain of immunoglobulin light chains that participates in the antigen recognition (PubMed:24600447). Immunoglobulins, also known as antibodies, are membrane-bound or secreted glycoproteins produced by B lymphocytes. In the recognition phase of humoral immunity, the membrane-bound immunoglobulins serve as receptors which, upon binding of a specific antigen, trig…	sp|A0A0B4J1Y8|LV949_HUMAN	sp|A0A0B4J1Y8|LV949_HUMAN Immunoglobulin lambda variable 9-49 OS=Homo sapiens OX=9606 GN=IGLV9-49 PE=1 SV=1	1	2	2	2	16.3	13.024	33968		60845			77204			130680	185550	170010	238740		91941							223330					100480	100450		162470		Identified	GO:0002250(BP:adaptive immune response);GO:0006955(BP:immune response);GO:0002377(BP:immunoglobulin production);GO:0005615(CC:extracellular space);GO:0019814(CC:immunoglobulin complex);GO:0005886(CC:plasma membrane)			Extracellular	PF07686(Immunoglobulin V-set domain)
A0A0B4J1Y9	Immunoglobulin heavy variable 3-72	IGHV3-72	FUNCTION: V region of the variable domain of immunoglobulin heavy chains that participates in the antigen recognition (PubMed:24600447). Immunoglobulins, also known as antibodies, are membrane-bound or secreted glycoproteins produced by B lymphocytes. In the recognition phase of humoral immunity, the membrane-bound immunoglobulins serve as receptors which, upon binding of a specific antigen, trig…	sp|A0A0B4J1Y9|HV372_HUMAN	sp|A0A0B4J1Y9|HV372_HUMAN Immunoglobulin heavy variable 3-72 OS=Homo sapiens OX=9606 GN=IGHV3-72 PE=3 SV=1	1	3	3	3	28.6	13.203	178770	158130	93710	174280		73384	394220	133440		60643	214390	190210		649840	510090	146910	125620	118680	192040		129000	271880	130760	441810	330650	261730		93622	149320	75318	Quantified	GO:0050853(BP:B cell receptor signaling pathway);GO:0006958(BP:complement activation, classical pathway);GO:0042742(BP:defense response to bacterium);GO:0045087(BP:innate immune response);GO:0006911(BP:phagocytosis, engulfment);GO:0006910(BP:phagocytosis, recognition);GO:0050871(BP:positive regulation of B cell activation);GO:0009897(CC:external side of plasma membrane);GO:0042571(CC:immunoglobul…			Extracellular	PF07686(Immunoglobulin V-set domain)
P0DP09	Immunoglobulin kappa variable 1-13	IGKV1-13	FUNCTION: V region of the variable domain of immunoglobulin light chains that participates in the antigen recognition (PubMed:24600447). Immunoglobulins, also known as antibodies, are membrane-bound or secreted glycoproteins produced by B lymphocytes. In the recognition phase of humoral immunity, the membrane-bound immunoglobulins serve as receptors which, upon binding of a specific antigen, trig…	sp|P0DP09|KV113_HUMAN;sp|A0A0B4J2D9|KVD13_HUMAN	sp|P0DP09|KV113_HUMAN Immunoglobulin kappa variable 1-13 OS=Homo sapiens OX=9606 GN=IGKV1-13 PE=3 SV=1;sp|A0A0B4J2D9|KVD13_HUMAN Immunoglobulin kappa variable 1D-13 OS=Homo sapiens OX=9606 GN=IGKV1D-13 PE=3 SV=1	2	2	2	2	29.1	12.569				119010	93333	163190	59454					176840	442060	213000	266000	49901				218910		51194		221800	206090	191190	53477	156060	108380	191670	Quantified	GO:0002250(BP:adaptive immune response);GO:0006955(BP:immune response);GO:0002377(BP:immunoglobulin production);GO:0005615(CC:extracellular space);GO:0019814(CC:immunoglobulin complex);GO:0005886(CC:plasma membrane)			Extracellular	PF07686(Immunoglobulin V-set domain)
A0A0B4J2H0	Immunoglobulin heavy variable 1-69D	IGHV1-69D	FUNCTION: V region of the variable domain of immunoglobulin heavy chains that participates in the antigen recognition (PubMed:24600447). Immunoglobulins, also known as antibodies, are membrane-bound or secreted glycoproteins produced by B lymphocytes. In the recognition phase of humoral immunity, the membrane-bound immunoglobulins serve as receptors which, upon binding of a specific antigen, trig…	sp|A0A0B4J2H0|HV69D_HUMAN;sp|P01742|HV169_HUMAN	sp|A0A0B4J2H0|HV69D_HUMAN Immunoglobulin heavy variable 1-69D OS=Homo sapiens OX=9606 GN=IGHV1-69D PE=1 SV=1;sp|P01742|HV169_HUMAN Immunoglobulin heavy variable 1-69 OS=Homo sapiens OX=9606 GN=IGHV1-69 PE=1 SV=2	2	2	1	1	26.5	12.66		452320			214450	415580	389190	298810	270700	265080			284120	116030	478150	126150					602480	533610			244300		442040		281520	292180	Quantified	GO:0050853(BP:B cell receptor signaling pathway);GO:0006958(BP:complement activation, classical pathway);GO:0042742(BP:defense response to bacterium);GO:0045087(BP:innate immune response);GO:0006911(BP:phagocytosis, engulfment);GO:0006910(BP:phagocytosis, recognition);GO:0050871(BP:positive regulation of B cell activation);GO:0009897(CC:external side of plasma membrane);GO:0042571(CC:immunoglobul…			Extracellular	PF07686(Immunoglobulin V-set domain)
A0A0C4DH25	Immunoglobulin kappa variable 3D-20	IGKV3D-20	FUNCTION: V region of the variable domain of immunoglobulin light chains that participates in the antigen recognition (PubMed:24600447). Immunoglobulins, also known as antibodies, are membrane-bound or secreted glycoproteins produced by B lymphocytes. In the recognition phase of humoral immunity, the membrane-bound immunoglobulins serve as receptors which, upon binding of a specific antigen, trig…	sp|A0A0C4DH25|KVD20_HUMAN	sp|A0A0C4DH25|KVD20_HUMAN Immunoglobulin kappa variable 3D-20 OS=Homo sapiens OX=9606 GN=IGKV3D-20 PE=3 SV=1	1	5	5	2	44	12.515	1304200	461520	2405700	355140	156430	459710	408820	2212600	1229500			130000	310620		102830	440850		1583300	780570		6839800	489810	801310	3465600	1091500	2249800	6708100	133400		220300	Quantified	GO:0006956(BP:complement activation);GO:0006958(BP:complement activation, classical pathway);GO:0038095(BP:Fc-epsilon receptor signaling pathway);GO:0038096(BP:Fc-gamma receptor signaling pathway involved in phagocytosis);GO:0006955(BP:immune response);GO:0002377(BP:immunoglobulin production);GO:0050900(BP:leukocyte migration);GO:0006898(BP:receptor-mediated endocytosis);GO:0030449(BP:regulation …			Extracellular	PF07686(Immunoglobulin V-set domain)
A0A0C4DH29	Immunoglobulin heavy variable 1-3	IGHV1-3	FUNCTION: V region of the variable domain of immunoglobulin heavy chains that participates in the antigen recognition (PubMed:24600447). Immunoglobulins, also known as antibodies, are membrane-bound or secreted glycoproteins produced by B lymphocytes. In the recognition phase of humoral immunity, the membrane-bound immunoglobulins serve as receptors which, upon binding of a specific antigen, trig…	sp|A0A0C4DH29|HV103_HUMAN	sp|A0A0C4DH29|HV103_HUMAN Immunoglobulin heavy variable 1-3 OS=Homo sapiens OX=9606 GN=IGHV1-3 PE=3 SV=1	1	3	3	2	35	13.008								230580																							Identified	GO:0050853(BP:B cell receptor signaling pathway);GO:0006958(BP:complement activation, classical pathway);GO:0042742(BP:defense response to bacterium);GO:0045087(BP:innate immune response);GO:0006911(BP:phagocytosis, engulfment);GO:0006910(BP:phagocytosis, recognition);GO:0050871(BP:positive regulation of B cell activation);GO:0009897(CC:external side of plasma membrane);GO:0042571(CC:immunoglobul…			Extracellular	PF07686(Immunoglobulin V-set domain)
A0A0C4DH31	Immunoglobulin heavy variable 1-18	IGHV1-18	FUNCTION: V region of the variable domain of immunoglobulin heavy chains that participates in the antigen recognition (PubMed:24600447). Immunoglobulins, also known as antibodies, are membrane-bound or secreted glycoproteins produced by B lymphocytes. In the recognition phase of humoral immunity, the membrane-bound immunoglobulins serve as receptors which, upon binding of a specific antigen, trig…	sp|A0A0C4DH31|HV118_HUMAN	sp|A0A0C4DH31|HV118_HUMAN Immunoglobulin heavy variable 1-18 OS=Homo sapiens OX=9606 GN=IGHV1-18 PE=3 SV=1	1	1	1	1	14.5	12.82	968260	1705000	2910600	1938900	1541200	1442800	1382000	1428000	2064900	1195100		1277200	1145700	1182700	1746400	1124800	1078200	1697300	2151600	1483700	1569800		332550	304570		2109700	3399800	1546000	2492600	748180	Quantified	GO:0050853(BP:B cell receptor signaling pathway);GO:0006958(BP:complement activation, classical pathway);GO:0042742(BP:defense response to bacterium);GO:0045087(BP:innate immune response);GO:0006911(BP:phagocytosis, engulfment);GO:0006910(BP:phagocytosis, recognition);GO:0050871(BP:positive regulation of B cell activation);GO:0009897(CC:external side of plasma membrane);GO:0042571(CC:immunoglobul…			Extracellular	PF07686(Immunoglobulin V-set domain)
A0A0C4DH32	Immunoglobulin heavy variable 3-20	IGHV3-20	FUNCTION: V region of the variable domain of immunoglobulin heavy chains that participates in the antigen recognition (PubMed:24600447). Immunoglobulins, also known as antibodies, are membrane-bound or secreted glycoproteins produced by B lymphocytes. In the recognition phase of humoral immunity, the membrane-bound immunoglobulins serve as receptors which, upon binding of a specific antigen, trig…	sp|A0A0C4DH32|HV320_HUMAN	sp|A0A0C4DH32|HV320_HUMAN Immunoglobulin heavy variable 3-20 OS=Homo sapiens OX=9606 GN=IGHV3-20 PE=3 SV=2	1	4	3	3	53.8	12.673		47739				76668				51653	255350	84202			47791								58311	175000				94565			Identified	GO:0050853(BP:B cell receptor signaling pathway);GO:0006958(BP:complement activation, classical pathway);GO:0042742(BP:defense response to bacterium);GO:0045087(BP:innate immune response);GO:0006911(BP:phagocytosis, engulfment);GO:0006910(BP:phagocytosis, recognition);GO:0050871(BP:positive regulation of B cell activation);GO:0009897(CC:external side of plasma membrane);GO:0042571(CC:immunoglobul…			Extracellular	PF07686(Immunoglobulin V-set domain)
A0A0C4DH33	Immunoglobulin heavy variable 1-24	IGHV1-24	FUNCTION: V region of the variable domain of immunoglobulin heavy chains that participates in the antigen recognition (PubMed:24600447). Immunoglobulins, also known as antibodies, are membrane-bound or secreted glycoproteins produced by B lymphocytes. In the recognition phase of humoral immunity, the membrane-bound immunoglobulins serve as receptors which, upon binding of a specific antigen, trig…	sp|A0A0C4DH33|HV124_HUMAN	sp|A0A0C4DH33|HV124_HUMAN Immunoglobulin heavy variable 1-24 OS=Homo sapiens OX=9606 GN=IGHV1-24 PE=3 SV=1	1	3	3	3	47	12.824		793030	313130	361420	685560	503430	619400	1121500	95280		476860	693460	431130	428880	335070	124310	148390	575010	509370	215740	181430	593880	407570	68853	191760	703670	1717700	219190	442650	406220	Quantified	GO:0050853(BP:B cell receptor signaling pathway);GO:0006958(BP:complement activation, classical pathway);GO:0042742(BP:defense response to bacterium);GO:0045087(BP:innate immune response);GO:0006911(BP:phagocytosis, engulfment);GO:0006910(BP:phagocytosis, recognition);GO:0050871(BP:positive regulation of B cell activation);GO:0009897(CC:external side of plasma membrane);GO:0042571(CC:immunoglobul…			Extracellular	PF07686(Immunoglobulin V-set domain)
A0A0C4DH34	Immunoglobulin heavy variable 4-28	IGHV4-28	FUNCTION: V region of the variable domain of immunoglobulin heavy chains that participates in the antigen recognition (PubMed:24600447). Immunoglobulins, also known as antibodies, are membrane-bound or secreted glycoproteins produced by B lymphocytes. In the recognition phase of humoral immunity, the membrane-bound immunoglobulins serve as receptors which, upon binding of a specific antigen, trig…	sp|A0A0C4DH34|HV428_HUMAN	sp|A0A0C4DH34|HV428_HUMAN Immunoglobulin heavy variable 4-28 OS=Homo sapiens OX=9606 GN=IGHV4-28 PE=3 SV=1	1	2	2	2	12.8	13.124	453380				354860	158660		338830				316640					312350	473400	417100		353730									161040	Identified	GO:0050853(BP:B cell receptor signaling pathway);GO:0006958(BP:complement activation, classical pathway);GO:0042742(BP:defense response to bacterium);GO:0045087(BP:innate immune response);GO:0006911(BP:phagocytosis, engulfment);GO:0006910(BP:phagocytosis, recognition);GO:0050871(BP:positive regulation of B cell activation);GO:0009897(CC:external side of plasma membrane);GO:0042571(CC:immunoglobul…			Extracellular	PF07686(Immunoglobulin V-set domain)
A0A0C4DH36	Probable non-functional immunoglobulin heavy variable 3-38	IGHV3-38	FUNCTION: Probable non-functional open reading frame (ORF) of V region of the variable domain of immunoglobulin heavy chains (PubMed:24600447). Non-functional ORF generally cannot participate in the synthesis of a productive immunoglobulin chain due to altered V-(D)-J or switch recombination and/or splicing site (at mRNA level) and/or conserved amino acid change (protein level) (PubMed:9619395). …	sp|A0A0C4DH36|HV338_HUMAN	sp|A0A0C4DH36|HV338_HUMAN Probable non-functional immunoglobulin heavy variable 3-38 OS=Homo sapiens OX=9606 GN=IGHV3-38 PE=5 SV=1	1	3	3	3	28.4	12.758	285990	242720	99404	112220	111360	143650		53792		99824	132830		134300	159380	108290				57219	85706		174640	267940	262750	221380				117610	155990	Quantified	GO:0050853(BP:B cell receptor signaling pathway);GO:0006958(BP:complement activation, classical pathway);GO:0042742(BP:defense response to bacterium);GO:0045087(BP:innate immune response);GO:0006911(BP:phagocytosis, engulfment);GO:0006910(BP:phagocytosis, recognition);GO:0050871(BP:positive regulation of B cell activation);GO:0009897(CC:external side of plasma membrane);GO:0042571(CC:immunoglobul…			Extracellular	PF07686(Immunoglobulin V-set domain)
A0A0C4DH38	Immunoglobulin heavy variable 5-51	IGHV5-51	FUNCTION: V region of the variable domain of immunoglobulin heavy chains that participates in the antigen recognition (PubMed:24600447). Immunoglobulins, also known as antibodies, are membrane-bound or secreted glycoproteins produced by B lymphocytes. In the recognition phase of humoral immunity, the membrane-bound immunoglobulins serve as receptors which, upon binding of a specific antigen, trig…	sp|A0A0C4DH38|HV551_HUMAN	sp|A0A0C4DH38|HV551_HUMAN Immunoglobulin heavy variable 5-51 OS=Homo sapiens OX=9606 GN=IGHV5-51 PE=3 SV=1	1	4	4	3	50.4	12.674	566080	465390	144860		84437	197510	143610	416640	165520	188560	133460	328110	105420	64327		86799	43062				22309	1809800	111070	274700	130110	323390					Quantified	GO:0050853(BP:B cell receptor signaling pathway);GO:0006958(BP:complement activation, classical pathway);GO:0042742(BP:defense response to bacterium);GO:0045087(BP:innate immune response);GO:0006911(BP:phagocytosis, engulfment);GO:0006910(BP:phagocytosis, recognition);GO:0050871(BP:positive regulation of B cell activation);GO:0009897(CC:external side of plasma membrane);GO:0042571(CC:immunoglobul…			Extracellular	PF07686(Immunoglobulin V-set domain)
P01825	Immunoglobulin heavy variable 4-59	IGHV4-59	FUNCTION: V region of the variable domain of immunoglobulin heavy chains that participates in the antigen recognition (PubMed:24600447). Immunoglobulins, also known as antibodies, are membrane-bound or secreted glycoproteins produced by B lymphocytes. In the recognition phase of humoral immunity, the membrane-bound immunoglobulins serve as receptors which, upon binding of a specific antigen, trig…	sp|P01825|HV459_HUMAN;sp|A0A0C4DH41|HV461_HUMAN;sp|P0DP06|HVD34_HUMAN;sp|P01824|HV439_HUMAN;sp|P0DP07|HV431_HUMAN;sp|A0A087WSY4|HV432_HUMAN	sp|P01825|HV459_HUMAN Immunoglobulin heavy variable 4-59 OS=Homo sapiens OX=9606 GN=IGHV4-59 PE=1 SV=2;sp|A0A0C4DH41|HV461_HUMAN Immunoglobulin heavy variable 4-61 OS=Homo sapiens OX=9606 GN=IGHV4-61 PE=3 SV=1;sp|P0DP06|HVD34_HUMAN Immunoglobulin heavy var	6	5	1	1	46.6	12.936																												144500			Identified	GO:0050853(BP:B cell receptor signaling pathway);GO:0006956(BP:complement activation);GO:0006958(BP:complement activation, classical pathway);GO:0042742(BP:defense response to bacterium);GO:0038095(BP:Fc-epsilon receptor signaling pathway);GO:0038096(BP:Fc-gamma receptor signaling pathway involved in phagocytosis);GO:0006955(BP:immune response);GO:0045087(BP:innate immune response);GO:0050900(BP:…			Extracellular	PF07686(Immunoglobulin V-set domain)
A0A0C4DH43	Immunoglobulin heavy variable 2-70D	IGHV2-70D	FUNCTION: V region of the variable domain of immunoglobulin heavy chains that participates in the antigen recognition (PubMed:24600447). Immunoglobulins, also known as antibodies, are membrane-bound or secreted glycoproteins produced by B lymphocytes. In the recognition phase of humoral immunity, the membrane-bound immunoglobulins serve as receptors which, upon binding of a specific antigen, trig…	sp|A0A0C4DH43|HV70D_HUMAN;sp|P01814|HV270_HUMAN	sp|A0A0C4DH43|HV70D_HUMAN Immunoglobulin heavy variable 2-70D OS=Homo sapiens OX=9606 GN=IGHV2-70D PE=3 SV=1;sp|P01814|HV270_HUMAN Immunoglobulin heavy variable 2-70 OS=Homo sapiens OX=9606 GN=IGHV2-70 PE=1 SV=2	2	3	3	3	31.1	13.312			181090	217880		329820	166320	329130	311190	142670	302620	166400	238460	220630	72893		214710	292800			625870		306900	261740	30773	188510	777880	136720	93018		Quantified	GO:0050853(BP:B cell receptor signaling pathway);GO:0006958(BP:complement activation, classical pathway);GO:0042742(BP:defense response to bacterium);GO:0045087(BP:innate immune response);GO:0006911(BP:phagocytosis, engulfment);GO:0006910(BP:phagocytosis, recognition);GO:0050871(BP:positive regulation of B cell activation);GO:0009897(CC:external side of plasma membrane);GO:0042571(CC:immunoglobul…			Extracellular	PF07686(Immunoglobulin V-set domain)
A0A0C4DH55	Immunoglobulin kappa variable 3D-7	IGKV3D-7	FUNCTION: V region of the variable domain of immunoglobulin light chains that participates in the antigen recognition (PubMed:24600447). Immunoglobulins, also known as antibodies, are membrane-bound or secreted glycoproteins produced by B lymphocytes. In the recognition phase of humoral immunity, the membrane-bound immunoglobulins serve as receptors which, upon binding of a specific antigen, trig…	sp|A0A0C4DH55|KVD07_HUMAN	sp|A0A0C4DH55|KVD07_HUMAN Immunoglobulin kappa variable 3D-7 OS=Homo sapiens OX=9606 GN=IGKV3D-7 PE=3 SV=5	1	1	1	1	13.4	13.148	229430														208770																Identified	GO:0002250(BP:adaptive immune response);GO:0006955(BP:immune response);GO:0002377(BP:immunoglobulin production);GO:0005615(CC:extracellular space);GO:0019814(CC:immunoglobulin complex);GO:0005886(CC:plasma membrane)			Extracellular	PF07686(Immunoglobulin V-set domain)
A0A0C4DH67	Immunoglobulin kappa variable 1-8	IGKV1-8	FUNCTION: V region of the variable domain of immunoglobulin light chains that participates in the antigen recognition (PubMed:24600447). Immunoglobulins, also known as antibodies, are membrane-bound or secreted glycoproteins produced by B lymphocytes. In the recognition phase of humoral immunity, the membrane-bound immunoglobulins serve as receptors which, upon binding of a specific antigen, trig…	sp|A0A0C4DH67|KV108_HUMAN;sp|A0A0C4DH69|KV109_HUMAN	sp|A0A0C4DH67|KV108_HUMAN Immunoglobulin kappa variable 1-8 OS=Homo sapiens OX=9606 GN=IGKV1-8 PE=3 SV=1;sp|A0A0C4DH69|KV109_HUMAN Immunoglobulin kappa variable 1-9 OS=Homo sapiens OX=9606 GN=IGKV1-9 PE=3 SV=1	2	3	2	2	29.6	12.537	511490	234790	421960	216730	140420	211250				143580	139160	254620	143100	157570	163590	137060	142810	282840	175170		145020	267160	252100	181620	194770	100580	382520			194110	Quantified	GO:0002250(BP:adaptive immune response);GO:0006955(BP:immune response);GO:0002377(BP:immunoglobulin production);GO:0005615(CC:extracellular space);GO:0019814(CC:immunoglobulin complex);GO:0005886(CC:plasma membrane)			Extracellular	PF07686(Immunoglobulin V-set domain)
A0A0C4DH72	Immunoglobulin kappa variable 1-6	IGKV1-6	FUNCTION: V region of the variable domain of immunoglobulin light chains that participates in the antigen recognition (PubMed:24600447). Immunoglobulins, also known as antibodies, are membrane-bound or secreted glycoproteins produced by B lymphocytes. In the recognition phase of humoral immunity, the membrane-bound immunoglobulins serve as receptors which, upon binding of a specific antigen, trig…	sp|A0A0C4DH72|KV106_HUMAN	sp|A0A0C4DH72|KV106_HUMAN Immunoglobulin kappa variable 1-6 OS=Homo sapiens OX=9606 GN=IGKV1-6 PE=3 SV=1	1	2	1	0	23.9	12.697			1540600		336130		691850	642230	541030		823690	809850			1301700	500730	146090	863260	535800	176590	944730				270960	317520	767390		850330	254250	Quantified	GO:0002250(BP:adaptive immune response);GO:0006955(BP:immune response);GO:0002377(BP:immunoglobulin production);GO:0005615(CC:extracellular space);GO:0019814(CC:immunoglobulin complex);GO:0005886(CC:plasma membrane)			Extracellular	PF07686(Immunoglobulin V-set domain)
P01611	Immunoglobulin kappa variable 1D-12	IGKV1D-12	FUNCTION: V region of the variable domain of immunoglobulin light chains that participates in the antigen recognition (PubMed:24600447). Immunoglobulins, also known as antibodies, are membrane-bound or secreted glycoproteins produced by B lymphocytes. In the recognition phase of humoral immunity, the membrane-bound immunoglobulins serve as receptors which, upon binding of a specific antigen, trig…	sp|P01611|KVD12_HUMAN;sp|A0A0C4DH73|KV112_HUMAN	sp|P01611|KVD12_HUMAN Immunoglobulin kappa variable 1D-12 OS=Homo sapiens OX=9606 GN=IGKV1D-12 PE=1 SV=2;sp|A0A0C4DH73|KV112_HUMAN Immunoglobulin kappa variable 1-12 OS=Homo sapiens OX=9606 GN=IGKV1-12 PE=3 SV=1	2	2	1	1	29.1	12.62	465930	273570		89263	125430	212300	167750	93806	31624		88725	141230	97771	104040	28227	82877	65869	100140	131600	147070		119240	163020	130070	111540	80682				64498	Quantified	GO:0006956(BP:complement activation);GO:0006958(BP:complement activation, classical pathway);GO:0038095(BP:Fc-epsilon receptor signaling pathway);GO:0038096(BP:Fc-gamma receptor signaling pathway involved in phagocytosis);GO:0006955(BP:immune response);GO:0002377(BP:immunoglobulin production);GO:0050900(BP:leukocyte migration);GO:0006898(BP:receptor-mediated endocytosis);GO:0030449(BP:regulation …			Extracellular	PF07686(Immunoglobulin V-set domain)
A0A0G2JMI3	Immunoglobulin heavy variable 1-69-2	IGHV1-69-2	FUNCTION: V region of the variable domain of immunoglobulin heavy chains that participates in the antigen recognition (PubMed:24600447). Immunoglobulins, also known as antibodies, are membrane-bound or secreted glycoproteins produced by B lymphocytes. In the recognition phase of humoral immunity, the membrane-bound immunoglobulins serve as receptors which, upon binding of a specific antigen, trig…	sp|A0A0G2JMI3|HV692_HUMAN	sp|A0A0G2JMI3|HV692_HUMAN Immunoglobulin heavy variable 1-69-2 OS=Homo sapiens OX=9606 GN=IGHV1-69-2 PE=3 SV=2	1	2	2	2	34.2	12.87																						22569									Identified	GO:0050853(BP:B cell receptor signaling pathway);GO:0006958(BP:complement activation, classical pathway);GO:0042742(BP:defense response to bacterium);GO:0045087(BP:innate immune response);GO:0006911(BP:phagocytosis, engulfment);GO:0006910(BP:phagocytosis, recognition);GO:0050871(BP:positive regulation of B cell activation);GO:0009897(CC:external side of plasma membrane);GO:0042571(CC:immunoglobul…			Extracellular	PF07686(Immunoglobulin V-set domain)
A0A0J9YVY3	Immunoglobulin heavy variable 7-4-1	IGHV7-4-1	FUNCTION: V region of the variable domain of immunoglobulin heavy chains that participates in the antigen recognition (PubMed:24600447). Immunoglobulins, also known as antibodies, are membrane-bound or secreted glycoproteins produced by B lymphocytes. In the recognition phase of humoral immunity, the membrane-bound immunoglobulins serve as receptors which, upon binding of a specific antigen, trig…	sp|A0A0J9YVY3|HV741_HUMAN	sp|A0A0J9YVY3|HV741_HUMAN Immunoglobulin heavy variable 7-4-1 OS=Homo sapiens OX=9606 GN=IGHV7-4-1 PE=3 SV=1	1	3	2	2	47	12.848		41424	67187			121520		236870	277240								115120		158110							169960			223730		Identified	GO:0050853(BP:B cell receptor signaling pathway);GO:0006958(BP:complement activation, classical pathway);GO:0042742(BP:defense response to bacterium);GO:0045087(BP:innate immune response);GO:0006911(BP:phagocytosis, engulfment);GO:0006910(BP:phagocytosis, recognition);GO:0050871(BP:positive regulation of B cell activation);GO:0009897(CC:external side of plasma membrane);GO:0042571(CC:immunoglobul…			Extracellular	PF07686(Immunoglobulin V-set domain)
A0A0J9YXX1	Immunoglobulin heavy variable 5-10-1	IGHV5-10-1	FUNCTION: V region of the variable domain of immunoglobulin heavy chains that participates in the antigen recognition (PubMed:24600447). Immunoglobulins, also known as antibodies, are membrane-bound or secreted glycoproteins produced by B lymphocytes. In the recognition phase of humoral immunity, the membrane-bound immunoglobulins serve as receptors which, upon binding of a specific antigen, trig…	sp|A0A0J9YXX1|HV5X1_HUMAN	sp|A0A0J9YXX1|HV5X1_HUMAN Immunoglobulin heavy variable 5-10-1 OS=Homo sapiens OX=9606 GN=IGHV5-10-1 PE=3 SV=1	1	2	1	1	31.6	12.772	243480				199930	194570					513760	177770		170150		86455		332730	112970									73129			Quantified	GO:0050853(BP:B cell receptor signaling pathway);GO:0006958(BP:complement activation, classical pathway);GO:0042742(BP:defense response to bacterium);GO:0045087(BP:innate immune response);GO:0006911(BP:phagocytosis, engulfment);GO:0006910(BP:phagocytosis, recognition);GO:0050871(BP:positive regulation of B cell activation);GO:0009897(CC:external side of plasma membrane);GO:0042571(CC:immunoglobul…			Extracellular	PF07686(Immunoglobulin V-set domain)
A0M8Q6	Immunoglobulin lambda constant 7	IGLC7	FUNCTION: Constant region of immunoglobulin light chains. Immunoglobulins, also known as antibodies, are membrane-bound or secreted glycoproteins produced by B lymphocytes. In the recognition phase of humoral immunity, the membrane-bound immunoglobulins serve as receptors which, upon binding of a specific antigen, trigger the clonal expansion and differentiation of B lymphocytes into immunoglobul…	sp|A0M8Q6|IGLC7_HUMAN	sp|A0M8Q6|IGLC7_HUMAN Immunoglobulin lambda constant 7 OS=Homo sapiens OX=9606 GN=IGLC7 PE=1 SV=3	1	6	3	3	60.4	11.253	104240	145250	172630		133250	68858			281350	68655	339950	237860	142840		356340	216390		248930	324150	227050	139760	1069100	714250		533350		237620	299880	416750	50242	Quantified	GO:0050853(BP:B cell receptor signaling pathway);GO:0006956(BP:complement activation);GO:0006958(BP:complement activation, classical pathway);GO:0042742(BP:defense response to bacterium);GO:0038095(BP:Fc-epsilon receptor signaling pathway);GO:0038096(BP:Fc-gamma receptor signaling pathway involved in phagocytosis);GO:0045087(BP:innate immune response);GO:0050900(BP:leukocyte migration);GO:0006911…			Extracellular;Nuclear	PF07654(Immunoglobulin C1-set domain)
A2NJV5	Immunoglobulin kappa variable 2-29	IGKV2-29	FUNCTION: V region of the variable domain of immunoglobulin light chains that participates in the antigen recognition (PubMed:24600447). Immunoglobulins, also known as antibodies, are membrane-bound or secreted glycoproteins produced by B lymphocytes. In the recognition phase of humoral immunity, the membrane-bound immunoglobulins serve as receptors which, upon binding of a specific antigen, trig…	sp|A2NJV5|KV229_HUMAN;sp|A0A0A0MRZ7|KVD26_HUMAN;sp|A0A075B6S2|KVD29_HUMAN	sp|A2NJV5|KV229_HUMAN Immunoglobulin kappa variable 2-29 OS=Homo sapiens OX=9606 GN=IGKV2-29 PE=3 SV=2;sp|A0A0A0MRZ7|KVD26_HUMAN Immunoglobulin kappa variable 2D-26 OS=Homo sapiens OX=9606 GN=IGKV2D-26 PE=3 SV=1;sp|A0A075B6S2|KVD29_HUMAN Immunoglobulin kap	3	4	2	2	36.7	13.085	203980	207880		281170		269480		96560	129790	166340		118890		50792			213850			187430					107570	145720	105360	42031	113540	138840	Quantified	GO:0006956(BP:complement activation);GO:0006958(BP:complement activation, classical pathway);GO:0038095(BP:Fc-epsilon receptor signaling pathway);GO:0038096(BP:Fc-gamma receptor signaling pathway involved in phagocytosis);GO:0006955(BP:immune response);GO:0002377(BP:immunoglobulin production);GO:0050900(BP:leukocyte migration);GO:0006898(BP:receptor-mediated endocytosis);GO:0030449(BP:regulation …			Extracellular	PF07686(Immunoglobulin V-set domain)
A8MUU1	Putative fatty acid-binding protein 5-like protein 3	FABP5P3	FUNCTION: High specificity for fatty acids. {ECO:0000250}.	sp|A8MUU1|FB5L3_HUMAN;sp|Q01469|FABP5_HUMAN	sp|A8MUU1|FB5L3_HUMAN Putative fatty acid-binding protein 5-like protein 3 OS=Homo sapiens OX=9606 GN=FABP5P3 PE=5 SV=1;sp|Q01469|FABP5_HUMAN Fatty acid-binding protein 5 OS=Homo sapiens OX=9606 GN=FABP5 PE=1 SV=3	2	1	1	1	26.7	11.299																		44655													Identified	GO:0008289(MF:lipid binding)			Cytoplasmic;Nuclear	PF00061(Lipocalin / cytosolic fatty-acid binding protein family)
P0DOX8	Immunoglobulin lambda-1 light chain		FUNCTION: Immunoglobulins, also known as antibodies, are membrane-bound or secreted glycoproteins produced by B lymphocytes. In the recognition phase of humoral immunity, the membrane-bound immunoglobulins serve as receptors which, upon binding of a specific antigen, trigger the clonal expansion and differentiation of B lymphocytes into immunoglobulins-secreting plasma cells. Secreted immunoglobu…	sp|P0DOX8|IGL1_HUMAN;sp|B9A064|IGLL5_HUMAN;sp|P0CG04|IGLC1_HUMAN	sp|P0DOX8|IGL1_HUMAN Immunoglobulin lambda-1 light chain OS=Homo sapiens OX=9606 PE=1 SV=1;sp|B9A064|IGLL5_HUMAN Immunoglobulin lambda-like polypeptide 5 OS=Homo sapiens OX=9606 GN=IGLL5 PE=2 SV=2;sp|P0CG04|IGLC1_HUMAN Immunoglobulin lambda constant 1 OS=H	3	7	2	2	39.4	22.83	195240	1566900	4751700		496310	7685500	5189000	9777900	5546600	2121800	2929400	2476800	2295700	1022300	1370200	1971800	2957200	6744100	5281000	1301600	15679000	1339000	651830			5076500	3930800	769910	937670		Quantified	GO:0002250(BP:adaptive immune response);GO:0005576(CC:extracellular region);GO:0019814(CC:immunoglobulin complex);GO:0005886(CC:plasma membrane)			Extracellular	PF07686(Immunoglobulin V-set domain);PF07654(Immunoglobulin C1-set domain)
E7ETH6	Zinc finger protein 587B	ZNF587B	FUNCTION: May be involved in transcriptional regulation. {ECO:0000305}.	sp|E7ETH6|Z587B_HUMAN	sp|E7ETH6|Z587B_HUMAN Zinc finger protein 587B OS=Homo sapiens OX=9606 GN=ZNF587B PE=1 SV=1	1	1	1	1	2	45.541	18304000	5481700						1633400															4953600	2754600							Identified	GO:0006355(BP:regulation of transcription, DNA-templated);GO:0005634(CC:nucleus);GO:0046872(MF:metal ion binding);GO:0003676(MF:nucleic acid binding)			Nuclear	PF00096(Zinc finger, C2H2 type);PF01352(KRAB box)
O00187	Mannan-binding lectin serine protease 2	MASP2	FUNCTION: Serum protease that plays an important role in the activation of the complement system via mannose-binding lectin. After activation by auto-catalytic cleavage it cleaves C2 and C4, leading to their activation and to the formation of C3 convertase. {ECO:0000269|PubMed:10946292}.	sp|O00187|MASP2_HUMAN	sp|O00187|MASP2_HUMAN Mannan-binding lectin serine protease 2 OS=Homo sapiens OX=9606 GN=MASP2 PE=1 SV=4	1	2	2	2	3.5	75.702		81134	51403		45911			55907										53984			41035					58198					Identified	GO:0006956(BP:complement activation);GO:0006958(BP:complement activation, classical pathway);GO:0001867(BP:complement activation, lectin pathway);GO:0070062(CC:extracellular exosome);GO:0005576(CC:extracellular region);GO:0005615(CC:extracellular space);GO:0005509(MF:calcium ion binding);GO:0048306(MF:calcium-dependent protein binding);GO:0001855(MF:complement component C4b binding);GO:0008233(MF…	hsa:10747(MASP2)	hsa05171(Coronavirus disease - COVID-19 );hsa04610(Complement and coagulation cascades )	Extracellular	PF00431(CUB domain);PF00089(Trypsin);PF00084(Sushi repeat (SCR repeat));PF07645(Calcium-binding EGF domain)
O00391	Sulfhydryl oxidase 1	QSOX1	FUNCTION: Catalyzes the oxidation of sulfhydryl groups in peptide and protein thiols to disulfides with the reduction of oxygen to hydrogen peroxide (PubMed:17331072, PubMed:18393449, PubMed:23704371, PubMed:30367560, PubMed:23867277). Plays a role in disulfide bond formation in a variety of extracellular proteins (PubMed:17331072, PubMed:30367560, PubMed:22801504, PubMed:23867277). In fibroblast…	sp|O00391|QSOX1_HUMAN	sp|O00391|QSOX1_HUMAN Sulfhydryl oxidase 1 OS=Homo sapiens OX=9606 GN=QSOX1 PE=1 SV=3	1	8	8	8	15.9	82.577	1630700	2229500	1634700	2292000	1291900	437080	928390	1506500	1167500	792400		473690	975390	391120	327280	626030	1117200	945130		517370	465860		809870	1417500	1296900	1313100	894020	1146800	948380	779720	Quantified	GO:0045454(BP:cell redox homeostasis);GO:0044267(BP:cellular protein metabolic process);GO:0085029(BP:extracellular matrix assembly);GO:0016242(BP:negative regulation of macroautophagy);GO:0043312(BP:neutrophil degranulation);GO:0002576(BP:platelet degranulation);GO:0043687(BP:post-translational protein modification);GO:0006457(BP:protein folding);GO:0005623(CC:cell);GO:0005788(CC:endoplasmic ret…			Mitochondrial	PF00085(Thioredoxin);PF04777(Erv1 / Alr family)
O14498	Immunoglobulin superfamily containing leucine-rich repeat protein	ISLR		sp|O14498|ISLR_HUMAN	sp|O14498|ISLR_HUMAN Immunoglobulin superfamily containing leucine-rich repeat protein OS=Homo sapiens OX=9606 GN=ISLR PE=2 SV=1	1	1	1	1	3.7	45.997																							26453	68261							Identified	GO:0007155(BP:cell adhesion);GO:0002576(BP:platelet degranulation);GO:0070062(CC:extracellular exosome);GO:0005576(CC:extracellular region);GO:0031093(CC:platelet alpha granule lumen)			Extracellular	PF13855(Leucine rich repeat);PF07679(Immunoglobulin I-set domain)
O14786	Neuropilin-1	NRP1	FUNCTION: Receptor involved in the development of the cardiovascular system, in angiogenesis, in the formation of certain neuronal circuits and in organogenesis outside the nervous system. It mediates the chemorepulsant activity of semaphorins (PubMed:9288753, PubMed:9529250, PubMed:10688880). It binds to semaphorin 3A, The PLGF-2 isoform of PGF, The VEGF165 isoform of VEGFA and VEGFB (PubMed:928…	sp|O14786|NRP1_HUMAN	sp|O14786|NRP1_HUMAN Neuropilin-1 OS=Homo sapiens OX=9606 GN=NRP1 PE=1 SV=3	1	2	2	2	3.4	103.13	60143	63884		59713	142420	131630	138940		175480	217060	198100	124010		73375	82462		36407	46506	79624	44140						50078		95044		88227	Quantified	GO:0031532(BP:actin cytoskeleton reorganization);GO:0001525(BP:angiogenesis);GO:0060978(BP:angiogenesis involved in coronary vascular morphogenesis);GO:0009887(BP:animal organ morphogenesis);GO:0048844(BP:artery morphogenesis);GO:0048846(BP:axon extension involved in axon guidance);GO:0007411(BP:axon guidance);GO:0007413(BP:axonal fasciculation);GO:0060385(BP:axonogenesis involved in innervation)…	hsa:8829(NRP1)	hsa04360(Axon guidance );hsa05171(Coronavirus disease - COVID-19 )	Cytoplasmic	PF00629(MAM domain, meprin/A5/mu);PF11980(C-terminal domain of neuropilin glycoprotein);PF00754(F5/8 type C domain);PF00431(CUB domain)
O14791	Apolipoprotein L1	APOL1	FUNCTION: May play a role in lipid exchange and transport throughout the body. May participate in reverse cholesterol transport from peripheral cells to the liver.	sp|O14791|APOL1_HUMAN	sp|O14791|APOL1_HUMAN Apolipoprotein L1 OS=Homo sapiens OX=9606 GN=APOL1 PE=1 SV=5	1	14	14	14	39.7	43.974	2119700	3301000	2279200	3167700	2484900	2550300	2565300	2108500	2184400	2907300	1693700	2151100	2282400	1761700	2193600	1376400	3164500	2460300	2285600	2616800	1662200	4088400	4938300	2211800	2550800	2806800	3540400	3053800	2382900	1932900	Quantified	GO:0044267(BP:cellular protein metabolic process);GO:1902476(BP:chloride transmembrane transport);GO:0008203(BP:cholesterol metabolic process);GO:0051838(BP:cytolysis by host of symbiont cells);GO:0045087(BP:innate immune response);GO:0006869(BP:lipid transport);GO:0042157(BP:lipoprotein metabolic process);GO:0043687(BP:post-translational protein modification);GO:0006898(BP:receptor-mediated endo…			Extracellular;Cytoplasmic	PF05461(Apolipoprotein L)
O15084	Serine/threonine-protein phosphatase 6 regulatory ankyrin repeat subunit A	ANKRD28	FUNCTION: Putative regulatory subunit of protein phosphatase 6 (PP6) that may be involved in the recognition of phosphoprotein substrates. Involved in the PP6-mediated dephosphorylation of NFKBIE opposing its degradation in response to TNF-alpha. Selectively inhibits the phosphatase activity of PPP1C. Targets PPP1C to modulate HNRPK phosphorylation. {ECO:0000269|PubMed:16564677, ECO:0000269|PubMe…	sp|O15084|ANR28_HUMAN	sp|O15084|ANR28_HUMAN Serine/threonine-protein phosphatase 6 regulatory ankyrin repeat subunit A OS=Homo sapiens OX=9606 GN=ANKRD28 PE=1 SV=5	1	1	1	1	0.9	112.96				89543		122570	100160			224120	98527			56663																69604	Identified	GO:0048208(BP:COPII vesicle coating);GO:0005829(CC:cytosol);GO:0000139(CC:Golgi membrane);GO:0005654(CC:nucleoplasm)			Extracellular	PF00023(Ankyrin repeat);PF13637(Ankyrin repeats (many copies));PF12796(Ankyrin repeats (3 copies))
O43361	Zinc finger protein 749	ZNF749	FUNCTION: May be involved in transcriptional regulation.	sp|O43361|ZN749_HUMAN	sp|O43361|ZN749_HUMAN Zinc finger protein 749 OS=Homo sapiens OX=9606 GN=ZNF749 PE=1 SV=2	1	2	2	2	1.3	90.363												50450	83548																		Identified	GO:0006355(BP:regulation of transcription, DNA-templated);GO:0005634(CC:nucleus);GO:0003677(MF:DNA binding);GO:0046872(MF:metal ion binding)			Nuclear	PF13912(C2H2-type zinc finger);PF01352(KRAB box);PF00096(Zinc finger, C2H2 type)
O43866	CD5 antigen-like	CD5L	FUNCTION: Secreted protein that acts as a key regulator of lipid synthesis: mainly expressed by macrophages in lymphoid and inflamed tissues and regulates mechanisms in inflammatory responses, such as infection or atherosclerosis. Able to inhibit lipid droplet size in adipocytes. Following incorporation into mature adipocytes via CD36-mediated endocytosis, associates with cytosolic FASN, inhibiti…	sp|O43866|CD5L_HUMAN	sp|O43866|CD5L_HUMAN CD5 antigen-like OS=Homo sapiens OX=9606 GN=CD5L PE=1 SV=1	1	6	6	6	31.4	38.087	134770	265650	304250	215810	247260	437940	535630	126930	175960	129490	223530	135870	89120	145780	569060			296080	252740	433220	505990		173380	410470	164700	407270		190770	247280	332810	Quantified	GO:0006915(BP:apoptotic process);GO:0006968(BP:cellular defense response);GO:0002376(BP:immune system process);GO:0006954(BP:inflammatory response);GO:1903661(BP:positive regulation of complement-dependent cytotoxicity);GO:0030449(BP:regulation of complement activation);GO:0031638(BP:zymogen activation);GO:0072562(CC:blood microparticle);GO:0009986(CC:cell surface);GO:0005737(CC:cytoplasm);GO:000…			Extracellular	PF00530(Scavenger receptor cysteine-rich domain)
O60282	Kinesin heavy chain isoform 5C	KIF5C	FUNCTION: Involved in synaptic transmission (PubMed:24812067). Mediates dendritic trafficking of mRNAs (By similarity). Kinesin is a microtubule-associated force-producing protein that may play a role in organelle transport. Required for anterograde axonal transportation of MAPK8IP3/JIP3 which is essential for MAPK8IP3/JIP3 function in axon elongation (By similarity). {ECO:0000250|UniProtKB:P2873…	sp|O60282|KIF5C_HUMAN;sp|P33176|KINH_HUMAN;sp|Q12840|KIF5A_HUMAN	sp|O60282|KIF5C_HUMAN Kinesin heavy chain isoform 5C OS=Homo sapiens OX=9606 GN=KIF5C PE=1 SV=1;sp|P33176|KINH_HUMAN Kinesin-1 heavy chain OS=Homo sapiens OX=9606 GN=KIF5B PE=1 SV=1;sp|Q12840|KIF5A_HUMAN Kinesin heavy chain isoform 5A OS=Homo sapiens OX=96	3	2	2	2	2.3	109.49	178640	204980	1536200			1379600	114120	1543800	160690	130230		90171	131470		97676	1508500	268360	3177800			2369300	309810	550020	1143600	152180	254690	237550	294230			Quantified	GO:0099641(BP:anterograde axonal protein transport);GO:0098971(BP:anterograde dendritic transport of neurotransmitter receptor complex);GO:0007411(BP:axon guidance);GO:0030705(BP:cytoskeleton-dependent intracellular transport);GO:0007018(BP:microtubule-based movement);GO:0008045(BP:motor neuron axon guidance);GO:0051028(BP:mRNA transport);GO:0006996(BP:organelle organization);GO:0048489(BP:synapt…	hsa:3800(KIF5C)	hsa04144(Endocytosis );hsa04728(Dopaminergic synapse )	Nuclear	PF00225(Kinesin motor domain)
O60315	Zinc finger E-box-binding homeobox 2	ZEB2	FUNCTION: Transcriptional inhibitor that binds to DNA sequence 5'-CACCT-3' in different promoters. Represses transcription of E-cadherin. {ECO:0000269|PubMed:16061479}.	sp|O60315|ZEB2_HUMAN	sp|O60315|ZEB2_HUMAN Zinc finger E-box-binding homeobox 2 OS=Homo sapiens OX=9606 GN=ZEB2 PE=1 SV=1	1	3	3	2	4.7	136.45																														511980	Identified	GO:0021846(BP:cell proliferation in forebrain);GO:0048668(BP:collateral sprouting);GO:0021540(BP:corpus callosum morphogenesis);GO:0021957(BP:corticospinal tract morphogenesis);GO:0048066(BP:developmental pigmentation);GO:0021766(BP:hippocampus development);GO:0061373(BP:mammillary axonal complex development);GO:0097324(BP:melanocyte migration);GO:0000122(BP:negative regulation of transcription b…			Nuclear	PF00096(Zinc finger, C2H2 type);PF05605(Drought induced 19 protein (Di19), zinc-binding)
O60361	Putative nucleoside diphosphate kinase	NME2P1	FUNCTION: Major role in the synthesis of nucleoside triphosphates other than ATP. The ATP gamma phosphate is transferred to the NDP beta phosphate via a ping-pong mechanism, using a phosphorylated active-site intermediate (By similarity). {ECO:0000250}.	sp|O60361|NDK8_HUMAN;sp|P22392|NDKB_HUMAN;sp|P15531|NDKA_HUMAN	sp|O60361|NDK8_HUMAN Putative nucleoside diphosphate kinase OS=Homo sapiens OX=9606 GN=NME2P1 PE=5 SV=1;sp|P22392|NDKB_HUMAN Nucleoside diphosphate kinase B OS=Homo sapiens OX=9606 GN=NME2 PE=1 SV=1;sp|P15531|NDKA_HUMAN Nucleoside diphosphate kinase A OS=H	3	1	1	1	12.4	15.529									85423																						Identified	GO:0006241(BP:CTP biosynthetic process);GO:0006183(BP:GTP biosynthetic process);GO:0006163(BP:purine nucleotide metabolic process);GO:0006220(BP:pyrimidine nucleotide metabolic process);GO:0042981(BP:regulation of apoptotic process);GO:0006228(BP:UTP biosynthetic process);GO:0070062(CC:extracellular exosome);GO:0005634(CC:nucleus);GO:0005524(MF:ATP binding);GO:0046872(MF:metal ion binding);GO:000…			Cytoplasmic	PF00334(Nucleoside diphosphate kinase)
Q99880	Histone H2B type 1-L	H2BC13	FUNCTION: Core component of nucleosome. Nucleosomes wrap and compact DNA into chromatin, limiting DNA accessibility to the cellular machineries which require DNA as a template. Histones thereby play a central role in transcription regulation, DNA repair, DNA replication and chromosomal stability. DNA accessibility is regulated via a complex set of post-translational modifications of histones, als…	sp|Q99880|H2B1L_HUMAN;sp|Q99879|H2B1M_HUMAN;sp|Q99877|H2B1N_HUMAN;sp|Q93079|H2B1H_HUMAN;sp|Q8N257|H2B3B_HUMAN;sp|Q5QNW6|H2B2F_HUMAN;sp|Q16778|H2B2E_HUMAN;sp|P62807|H2B1C_HUMAN;sp|P58876|H2B1D_HUMAN;sp|P57053|H2BFS_HUMAN;sp|P33778|H2B1B_HUMAN;sp|P23527|H2B1O_HUMAN;sp|P06899|H2B1J_HUMAN;sp|O60814|H2B1K_HUMAN	sp|Q99880|H2B1L_HUMAN Histone H2B type 1-L OS=Homo sapiens OX=9606 GN=H2BC13 PE=1 SV=3;sp|Q99879|H2B1M_HUMAN Histone H2B type 1-M OS=Homo sapiens OX=9606 GN=H2BC14 PE=1 SV=3;sp|Q99877|H2B1N_HUMAN Histone H2B type 1-N OS=Homo sapiens OX=9606 GN=H2BC15 PE=1	14	1	1	1	11.9	13.952	161620																														Identified	GO:0006334(BP:nucleosome assembly);GO:0016567(BP:protein ubiquitination);GO:0005829(CC:cytosol);GO:0070062(CC:extracellular exosome);GO:0005654(CC:nucleoplasm);GO:0000786(CC:nucleosome);GO:0005634(CC:nucleus);GO:0003677(MF:DNA binding);GO:0046982(MF:protein heterodimerization activity)			Nuclear	PF00125(Core histone H2A/H2B/H3/H4)
O60888	Protein CutA	CUTA	FUNCTION: May form part of a complex of membrane proteins attached to acetylcholinesterase (AChE).	sp|O60888|CUTA_HUMAN	sp|O60888|CUTA_HUMAN Protein CutA OS=Homo sapiens OX=9606 GN=CUTA PE=1 SV=2	1	1	1	1	7.8	19.116		74215		48318		68922	35877		56069		31948						64522	33388	49944							58880	57150				Identified	GO:0008104(BP:protein localization);GO:0010038(BP:response to metal ion);GO:0070062(CC:extracellular exosome);GO:0016020(CC:membrane);GO:0005507(MF:copper ion binding);GO:0019899(MF:enzyme binding)			Extracellular;PlasmaMembrane	PF03091(CutA1 divalent ion tolerance protein)
O75015	Low affinity immunoglobulin gamma Fc region receptor III-B	FCGR3B	FUNCTION: Receptor for the Fc region of immunoglobulins gamma. Low affinity receptor. Binds complexed or aggregated IgG and also monomeric IgG. Contrary to III-A, is not capable to mediate antibody-dependent cytotoxicity and phagocytosis. May serve as a trap for immune complexes in the peripheral circulation which does not activate neutrophils.	sp|O75015|FCG3B_HUMAN	sp|O75015|FCG3B_HUMAN Low affinity immunoglobulin gamma Fc region receptor III-B OS=Homo sapiens OX=9606 GN=FCGR3B PE=1 SV=2	1	4	4	3	19.3	26.216	236940	328550	125020	425290	343600	126030	263210	207050	268190	265350	408190	380040	407240	501990	544390	161010	185090	137050	348150	345310	43729	291140	127620	375840	203650	165140	108740	318080	265630	343320	Quantified	GO:0006955(BP:immune response);GO:0043312(BP:neutrophil degranulation);GO:0031225(CC:anchored component of membrane);GO:0070062(CC:extracellular exosome);GO:0005576(CC:extracellular region);GO:0005886(CC:plasma membrane);GO:0030667(CC:secretory granule membrane);GO:0019864(MF:IgG binding)	hsa:2215(FCGR3B)	hsa04380(Osteoclast differentiation );hsa04650(Natural killer cell mediated cytotoxicity );hsa04145(Phagosome );hsa04666(Fc gamma R-mediated phagocytosis )	Extracellular	PF13895(Immunoglobulin domain)
O75334	Liprin-alpha-2	PPFIA2	FUNCTION: Alters PTPRF cellular localization and induces PTPRF clustering. May regulate the disassembly of focal adhesions. May localize receptor-like tyrosine phosphatases type 2A at specific sites on the plasma membrane, possibly regulating their interaction with the extracellular environment and their association with substrates. In neuronal cells, is a scaffolding protein in the dendritic spi…	sp|O75334|LIPA2_HUMAN	sp|O75334|LIPA2_HUMAN Liprin-alpha-2 OS=Homo sapiens OX=9606 GN=PPFIA2 PE=1 SV=2	1	2	2	2	2.8	143.29																						111710									Identified	GO:0007160(BP:cell-matrix adhesion);GO:0099519(BP:dense core granule cytoskeletal transport);GO:0014047(BP:glutamate secretion);GO:0007269(BP:neurotransmitter secretion);GO:0060998(BP:regulation of dendritic spine development);GO:0061001(BP:regulation of dendritic spine morphogenesis);GO:2000300(BP:regulation of synaptic vesicle exocytosis);GO:0050808(BP:synapse organization);GO:0030424(CC:axon);…			Nuclear	PF00536(SAM domain (Sterile alpha motif));PF07647(SAM domain (Sterile alpha motif))
O75460	Serine/threonine-protein kinase/endoribonuclease IRE1	ERN1	FUNCTION: Serine/threonine-protein kinase and endoribonuclease that acts as a key sensor for the endoplasmic reticulum unfolded protein response (UPR) (PubMed:11779464, PubMed:11175748, PubMed:12637535, PubMed:9637683, PubMed:21317875). In unstressed cells, the endoplasmic reticulum luminal domain is maintained in its inactive monomeric state by binding to the endoplasmic reticulum chaperone HSPA…	sp|O75460|ERN1_HUMAN	sp|O75460|ERN1_HUMAN Serine/threonine-protein kinase/endoribonuclease IRE1 OS=Homo sapiens OX=9606 GN=ERN1 PE=1 SV=2	1	1	1	1	0.9	109.73	6923900	4739900	12633000	2677600	5197300	7470300	4899300	7968500	8215700	15217000	11147000	7164000	12929000	10005000	8477100	10161000	15425000	5770900	12358000	8182700	5694900	11256000	17416000	3001700	10077000	11160000	15310000	15750000	6220800	12554000	Quantified	GO:0007257(BP:activation of JUN kinase activity);GO:0007050(BP:cell cycle arrest);GO:0071333(BP:cellular response to glucose stimulus);GO:0034620(BP:cellular response to unfolded protein);GO:0035924(BP:cellular response to vascular endothelial growth factor stimulus);GO:0030968(BP:endoplasmic reticulum unfolded protein response);GO:0001935(BP:endothelial cell proliferation);GO:1901142(BP:insulin …	hsa:2081(ERN1)	hsa04140(Autophagy - animal );hsa04210(Apoptosis );hsa04141(Protein processing in endoplasmic reticulum )	Cytoplasmic;Nuclear	PF00069(Protein kinase domain);PF06479(Ribonuclease 2-5A)
O75636	Ficolin-3	FCN3	FUNCTION: May function in innate immunity through activation of the lectin complement pathway. Calcium-dependent and GlcNAc-binding lectin. Has affinity with GalNAc, GlcNAc, D-fucose, as mono/oligosaccharide and lipopolysaccharides from S.typhimurium and S.minnesota. {ECO:0000269|PubMed:11907111, ECO:0000269|PubMed:17215869}.	sp|O75636|FCN3_HUMAN	sp|O75636|FCN3_HUMAN Ficolin-3 OS=Homo sapiens OX=9606 GN=FCN3 PE=1 SV=2	1	2	2	2	11.7	32.903	243130	164050	126870				93875	105920		187610	92282			87849		96582			129990	112610		105010	100880	128130	163890	51211			82323	190410	Quantified	GO:0006956(BP:complement activation);GO:0001867(BP:complement activation, lectin pathway);GO:0051607(BP:defense response to virus);GO:1902679(BP:negative regulation of RNA biosynthetic process);GO:0046597(BP:negative regulation of viral entry into host cell);GO:0043654(BP:recognition of apoptotic cell);GO:0072562(CC:blood microparticle);GO:0005581(CC:collagen trimer);GO:0005576(CC:extracellular r…			Extracellular	PF00147(Fibrinogen beta and gamma chains, C-terminal globular domain)
O75787	Renin receptor	ATP6AP2	FUNCTION: Multifunctional protein which functions as a renin, prorenin cellular receptor and is involved in the assembly of the proton-transporting vacuolar (V)-ATPase protein pump (PubMed:12045255, PubMed:29127204). May mediate renin-dependent cellular responses by activating ERK1 and ERK2 (PubMed:12045255). By increasing the catalytic efficiency of renin in AGT/angiotensinogen conversion to ang…	sp|O75787|RENR_HUMAN	sp|O75787|RENR_HUMAN Renin receptor OS=Homo sapiens OX=9606 GN=ATP6AP2 PE=1 SV=2	1	1	1	1	5.1	39.008							16963																								Identified	GO:0002003(BP:angiotensin maturation);GO:0048069(BP:eye pigmentation);GO:0060323(BP:head morphogenesis);GO:0043312(BP:neutrophil degranulation);GO:0032914(BP:positive regulation of transforming growth factor beta1 production);GO:0030177(BP:positive regulation of Wnt signaling pathway);GO:0043408(BP:regulation of MAPK cascade);GO:0021903(BP:rostrocaudal neural tube patterning);GO:0016324(CC:apical…	hsa:10159(ATP6AP2)	hsa04614(Renin-angiotensin system )	PlasmaMembrane	PF07850(Renin receptor-like protein)
O75874	Isocitrate dehydrogenase [NADP] cytoplasmic	IDH1		sp|O75874|IDHC_HUMAN	sp|O75874|IDHC_HUMAN Isocitrate dehydrogenase [NADP] cytoplasmic OS=Homo sapiens OX=9606 GN=IDH1 PE=1 SV=2	1	1	1	1	3.9	46.659		10572							42878																						Identified	GO:0006103(BP:2-oxoglutarate metabolic process);GO:0008585(BP:female gonad development);GO:0006749(BP:glutathione metabolic process);GO:0006097(BP:glyoxylate cycle);GO:0006102(BP:isocitrate metabolic process);GO:0006739(BP:NADP metabolic process);GO:0006740(BP:NADPH regeneration);GO:0043312(BP:neutrophil degranulation);GO:0006625(BP:protein targeting to peroxisome);GO:0071071(BP:regulation of pho…	hsa:3417(IDH1)	hsa00480(Glutathione metabolism );hsa00020(Citrate cycle (TCA cycle) );hsa04146(Peroxisome )	Cytoplasmic	PF00180(Isocitrate/isopropylmalate dehydrogenase)
O75882	Attractin	ATRN	FUNCTION: Involved in the initial immune cell clustering during inflammatory response and may regulate chemotactic activity of chemokines. May play a role in melanocortin signaling pathways that regulate energy homeostasis and hair color. Low-affinity receptor for agouti (By similarity). Has a critical role in normal myelination in the central nervous system (By similarity). {ECO:0000250, ECO:000…	sp|O75882|ATRN_HUMAN	sp|O75882|ATRN_HUMAN Attractin OS=Homo sapiens OX=9606 GN=ATRN PE=1 SV=2	1	14	14	14	15.7	158.54	1533200	1732600	1599800	2056900	1597600	1681200	907850	1044000	2018400	1934400	2123600	1781900	1513100	1428000	1816900	1191300	1798900	1541100	2080200	1795300	779710	3205000	2555400	2104700	1897200	1246800	1005900	1903400	2766500	1589300	Quantified	GO:0009887(BP:animal organ morphogenesis);GO:0021549(BP:cerebellum development);GO:0006954(BP:inflammatory response);GO:0042552(BP:myelination);GO:0043473(BP:pigmentation);GO:0040014(BP:regulation of multicellular organism growth);GO:0006979(BP:response to oxidative stress);GO:0009888(BP:tissue development);GO:0005737(CC:cytoplasm);GO:0070062(CC:extracellular exosome);GO:0005615(CC:extracellular …			Extracellular	PF00059(Lectin C-type domain);PF00431(CUB domain);PF13964(Kelch motif);PF01437(Plexin repeat);PF01344(Kelch motif)
O94985	Calsyntenin-1	CLSTN1	FUNCTION: Induces KLC1 association with vesicles and functions as a cargo in axonal anterograde transport. Complex formation with APBA2 and APP, stabilizes APP metabolism and enhances APBA2-mediated suppression of beta-APP40 secretion, due to the retardation of intracellular APP maturation. In complex with APBA2 and C99, a C-terminal APP fragment, abolishes C99 interaction with PSEN1 and thus APP…	sp|O94985|CSTN1_HUMAN	sp|O94985|CSTN1_HUMAN Calsyntenin-1 OS=Homo sapiens OX=9606 GN=CLSTN1 PE=1 SV=1	1	1	1	1	1.8	109.79	142350		48650	118280			94114		85887	42474	56172	138900	65366	104780		62599	69404	5321.5	65715						124760	76698		71432			Quantified	GO:0007155(BP:cell adhesion);GO:0007156(BP:homophilic cell adhesion via plasma membrane adhesion molecules);GO:0098969(BP:neurotransmitter receptor transport to postsynaptic membrane);GO:0051965(BP:positive regulation of synapse assembly);GO:0050806(BP:positive regulation of synaptic transmission);GO:0001558(BP:regulation of cell growth);GO:0090128(BP:regulation of synapse maturation);GO:0099003(…			Cytoplasmic;Nuclear	PF13385(Concanavalin A-like lectin/glucanases superfamily);PF00028(Cadherin domain)
O95445	Apolipoprotein M	APOM	FUNCTION: Probably involved in lipid transport. Can bind sphingosine-1-phosphate, myristic acid, palmitic acid and stearic acid, retinol, all-trans-retinoic acid and 9-cis-retinoic acid. {ECO:0000269|PubMed:17525477, ECO:0000269|PubMed:19733574}.	sp|O95445|APOM_HUMAN	sp|O95445|APOM_HUMAN Apolipoprotein M OS=Homo sapiens OX=9606 GN=APOM PE=1 SV=2	1	3	3	3	18.1	21.253	771630	719880	447710	731010	544980	293120	778900	655240	497320	365060	739800	541710	491960	680670	838470	850630	592260	381830	873600	796260	441820	359310	904020	795300	755250	870320	286490	546350	1118800	828850	Quantified	GO:0033344(BP:cholesterol efflux);GO:0042632(BP:cholesterol homeostasis);GO:0034380(BP:high-density lipoprotein particle assembly);GO:0034384(BP:high-density lipoprotein particle clearance);GO:0034375(BP:high-density lipoprotein particle remodeling);GO:0042157(BP:lipoprotein metabolic process);GO:0034445(BP:negative regulation of plasma lipoprotein oxidation);GO:0009749(BP:response to glucose);GO…			Extracellular	PF11032(ApoM domain)
O95497	Pantetheinase	VNN1	FUNCTION: Amidohydrolase that hydrolyzes specifically one of the carboamide linkages in D-pantetheine thus recycling pantothenic acid (vitamin B5) and releasing cysteamine. {ECO:0000269|PubMed:10567687, ECO:0000269|PubMed:11491533, ECO:0000269|PubMed:25478849}.	sp|O95497|VNN1_HUMAN	sp|O95497|VNN1_HUMAN Pantetheinase OS=Homo sapiens OX=9606 GN=VNN1 PE=1 SV=2	1	5	5	5	15.8	57.011	149160	202690	68471		118550		64149		91240	90360	118570	232180	68721	182670	151140	100620	92266	62758	106540	96501		371690		78266	251200	177430	119280	156550	172570	281810	Quantified	GO:0002526(BP:acute inflammatory response);GO:0098609(BP:cell-cell adhesion);GO:0002544(BP:chronic inflammatory response);GO:0006954(BP:inflammatory response);GO:0045087(BP:innate immune response);GO:1902176(BP:negative regulation of oxidative stress-induced intrinsic apoptotic signaling pathway);GO:0043312(BP:neutrophil degranulation);GO:0015939(BP:pantothenate metabolic process);GO:0033089(BP:p…	hsa:8876(VNN1)	hsa00770(Pantothenate and CoA biosynthesis )	Extracellular	PF00795(Carbon-nitrogen hydrolase)
P00338	L-lactate dehydrogenase A chain	LDHA		sp|P00338|LDHA_HUMAN;sp|Q6ZMR3|LDH6A_HUMAN;sp|P07864|LDHC_HUMAN	sp|P00338|LDHA_HUMAN L-lactate dehydrogenase A chain OS=Homo sapiens OX=9606 GN=LDHA PE=1 SV=2	3	5	5	4	20.5	36.688						27552	16796		72799	41919		73671			96485	75310	35748		50968						22604						Identified	GO:0006096(BP:glycolytic process);GO:0006089(BP:lactate metabolic process);GO:0019674(BP:NAD metabolic process);GO:0043065(BP:positive regulation of apoptotic process);GO:0048569(BP:post-embryonic animal organ development);GO:0006090(BP:pyruvate metabolic process);GO:0051591(BP:response to cAMP);GO:0043627(BP:response to estrogen);GO:0009749(BP:response to glucose);GO:0042542(BP:response to hydro…	hsa:3939(LDHA)	hsa04066(HIF-1 signaling pathway );hsa00270(Cysteine and methionine metabolism );hsa00640(Propanoate metabolism );hsa00010(Glycolysis / Gluconeogenesis );hsa00620(Pyruvate metabolism );hsa04922(Glucagon signaling pathway )	Cytoplasmic	PF00056(lactate/malate dehydrogenase, NAD binding domain);PF02866(lactate/malate dehydrogenase, alpha/beta C-terminal domain)
P00390	Glutathione reductase, mitochondrial	GSR	FUNCTION: Maintains high levels of reduced glutathione in the cytosol.	sp|P00390|GSHR_HUMAN	sp|P00390|GSHR_HUMAN Glutathione reductase, mitochondrial OS=Homo sapiens OX=9606 GN=GSR PE=1 SV=2	1	2	2	2	12.1	56.256	49983											44801	30787																	51461	Identified	GO:0045454(BP:cell redox homeostasis);GO:0034599(BP:cellular response to oxidative stress);GO:0006749(BP:glutathione metabolic process);GO:0015949(BP:nucleobase-containing small molecule interconversion);GO:0005623(CC:cell);GO:0005829(CC:cytosol);GO:0009897(CC:external side of plasma membrane);GO:0070062(CC:extracellular exosome);GO:0005759(CC:mitochondrial matrix);GO:0005739(CC:mitochondrion);GO…	hsa:2936(GSR)	hsa04918(Thyroid hormone synthesis );hsa00480(Glutathione metabolism )	Mitochondrial	PF07992(Pyridine nucleotide-disulphide oxidoreductase);PF02852(Pyridine nucleotide-disulphide oxidoreductase, dimerisation domain)
P00441	Superoxide dismutase [Cu-Zn]	SOD1	FUNCTION: Destroys radicals which are normally produced within the cells and which are toxic to biological systems.	sp|P00441|SODC_HUMAN	sp|P00441|SODC_HUMAN Superoxide dismutase [Cu-Zn] OS=Homo sapiens OX=9606 GN=SOD1 PE=1 SV=2	1	1	1	1	23.4	15.936	105760				60020		64239		58487	63598			58409	96623	102830	141610			99360	64117						149070		114000		124500	Quantified	GO:0000187(BP:activation of MAPK activity);GO:0008089(BP:anterograde axonal transport);GO:0060088(BP:auditory receptor cell stereocilium organization);GO:0007569(BP:cell aging);GO:0006879(BP:cellular iron ion homeostasis);GO:0071318(BP:cellular response to ATP);GO:0071276(BP:cellular response to cadmium ion);GO:0034599(BP:cellular response to oxidative stress);GO:0035865(BP:cellular response to p…	hsa:6647(SOD1)	hsa04213(Longevity regulating pathway - multiple species );hsa04146(Peroxisome )	Cytoplasmic	PF00080(Copper/zinc superoxide dismutase (SODC))
P00450	Ceruloplasmin	CP	FUNCTION: Ceruloplasmin is a blue, copper-binding (6-7 atoms per molecule) glycoprotein. It has ferroxidase activity oxidizing Fe(2+) to Fe(3+) without releasing radical oxygen species. It is involved in iron transport across the cell membrane. Provides Cu(2+) ions for the ascorbate-mediated deaminase degradation of the heparan sulfate chains of GPC1. May also play a role in fetal lung developmen…	sp|P00450|CERU_HUMAN	sp|P00450|CERU_HUMAN Ceruloplasmin OS=Homo sapiens OX=9606 GN=CP PE=1 SV=1	1	73	73	66	80.6	122.2	178180000	193910000	182740000	242360000	143290000	213380000	217050000	184890000	199930000	228580000	221990000	202380000	197490000	209050000	253660000	141740000	218690000	240720000	214330000	245770000	234390000	269060000	251320000	179900000	240340000	202570000	311150000	212060000	209180000	250370000	Quantified	GO:0006879(BP:cellular iron ion homeostasis);GO:0044267(BP:cellular protein metabolic process);GO:0006825(BP:copper ion transport);GO:0055072(BP:iron ion homeostasis);GO:0006826(BP:iron ion transport);GO:0043687(BP:post-translational protein modification);GO:0072562(CC:blood microparticle);GO:0005623(CC:cell);GO:0005788(CC:endoplasmic reticulum lumen);GO:0070062(CC:extracellular exosome);GO:00055…	hsa:1356(CP)	hsa00860(Porphyrin and chlorophyll metabolism );hsa04216(Ferroptosis )	Cytoplasmic	PF07732(Multicopper oxidase);PF00394(Multicopper oxidase);PF07731(Multicopper oxidase)
P00488	Coagulation factor XIII A chain	F13A1	FUNCTION: Factor XIII is activated by thrombin and calcium ion to a transglutaminase that catalyzes the formation of gamma-glutamyl-epsilon-lysine cross-links between fibrin chains, thus stabilizing the fibrin clot. Also cross-link alpha-2-plasmin inhibitor, or fibronectin, to the alpha chains of fibrin. {ECO:0000269|PubMed:27363989}.	sp|P00488|F13A_HUMAN	sp|P00488|F13A_HUMAN Coagulation factor XIII A chain OS=Homo sapiens OX=9606 GN=F13A1 PE=1 SV=4	1	4	4	4	8.5	83.266						75628															104670										Identified	GO:0007596(BP:blood coagulation);GO:0072378(BP:blood coagulation, fibrin clot formation);GO:0019221(BP:cytokine-mediated signaling pathway);GO:0018149(BP:peptide cross-linking);GO:0002576(BP:platelet degranulation);GO:0072562(CC:blood microparticle);GO:0062023(CC:collagen-containing extracellular matrix);GO:0005576(CC:extracellular region);GO:0031093(CC:platelet alpha granule lumen);GO:0046872(MF…	hsa:2162(F13A1)	hsa05171(Coronavirus disease - COVID-19 );hsa04610(Complement and coagulation cascades )	Cytoplasmic	PF00927(Transglutaminase family, C-terminal ig like domain);PF00868(Transglutaminase family);PF01841(Transglutaminase-like superfamily)
P00558	Phosphoglycerate kinase 1	PGK1	FUNCTION: Catalyzes one of the two ATP producing reactions in the glycolytic pathway via the reversible conversion of 1,3-diphosphoglycerate to 3-phosphoglycerate (PubMed:30323285, PubMed:7391028). In addition to its role as a glycolytic enzyme, it seems that PGK-1 acts as a polymerase alpha cofactor protein (primer recognition protein) (PubMed:2324090). May play a role in sperm motility (PubMed:…	sp|P00558|PGK1_HUMAN	sp|P00558|PGK1_HUMAN Phosphoglycerate kinase 1 OS=Homo sapiens OX=9606 GN=PGK1 PE=1 SV=3	1	2	2	2	8.6	44.614			50787						59662		40517	49724	75308												73903	79387		44018		72147	Identified	GO:0061621(BP:canonical glycolysis);GO:0071456(BP:cellular response to hypoxia);GO:0030855(BP:epithelial cell differentiation);GO:0006094(BP:gluconeogenesis);GO:0006096(BP:glycolytic process);GO:0016525(BP:negative regulation of angiogenesis);GO:0016310(BP:phosphorylation);GO:0031639(BP:plasminogen activation);GO:1903862(BP:positive regulation of oxidative phosphorylation);GO:0005829(CC:cytosol);…	hsa:5230(PGK1)	hsa04066(HIF-1 signaling pathway );hsa00010(Glycolysis / Gluconeogenesis )	Cytoplasmic	PF00162(Phosphoglycerate kinase)
P00734	Prothrombin	F2	FUNCTION: Thrombin, which cleaves bonds after Arg and Lys, converts fibrinogen to fibrin and activates factors V, VII, VIII, XIII, and, in complex with thrombomodulin, protein C. Functions in blood homeostasis, inflammation and wound healing. {ECO:0000269|PubMed:2856554}.	sp|P00734|THRB_HUMAN;CON__P00735	sp|P00734|THRB_HUMAN Prothrombin OS=Homo sapiens OX=9606 GN=F2 PE=1 SV=2	2	31	31	31	56.8	70.036	24228000	16914000	21061000	14874000	18611000	14771000	14531000	15468000	16909000	19683000	14334000	18419000	23134000	15311000	15612000	21496000	12189000	15437000	14533000	14695000	13786000	17372000	16811000	19470000	19135000	14144000	13474000	15430000	16585000	20879000	Quantified	GO:0006953(BP:acute-phase response);GO:0061844(BP:antimicrobial humoral immune response mediated by antimicrobial peptide);GO:0007596(BP:blood coagulation);GO:0007597(BP:blood coagulation, intrinsic pathway);GO:0007166(BP:cell surface receptor signaling pathway);GO:0044267(BP:cellular protein metabolic process);GO:0051838(BP:cytolysis by host of symbiont cells);GO:0006888(BP:ER to Golgi vesicle-m…	hsa:2147(F2)	hsa04080(Neuroactive ligand-receptor interaction );hsa04072(Phospholipase D signaling pathway );hsa04610(Complement and coagulation cascades );hsa04810(Regulation of actin cytoskeleton );hsa04611(Platelet activation );hsa05171(Coronavirus disease - COVID-19 )	Extracellular;Cytoplasmic	PF00594(Vitamin K-dependent carboxylation/gamma-carboxyglutamic (GLA) domain);PF00051(Kringle domain);PF09396(Thrombin light chain);PF00089(Trypsin)
P00736	Complement C1r subcomponent	C1R	FUNCTION: C1r B chain is a serine protease that combines with C1q and C1s to form C1, the first component of the classical pathway of the complement system.	sp|P00736|C1R_HUMAN	sp|P00736|C1R_HUMAN Complement C1r subcomponent OS=Homo sapiens OX=9606 GN=C1R PE=1 SV=2	1	13	13	13	32.8	80.118	1853900	1314700	1082200	953010	1125300	725280	807830	149080	988390	1777800	553520	1537200	105080	653260	1155300	1078100	887600	955690	700070	979060	492950	702300	743450	1027500	1601100	1097600	529990	901740	1095300	907160	Quantified	GO:0006956(BP:complement activation);GO:0006958(BP:complement activation, classical pathway);GO:0006955(BP:immune response);GO:0045087(BP:innate immune response);GO:0030449(BP:regulation of complement activation);GO:0031638(BP:zymogen activation);GO:0072562(CC:blood microparticle);GO:0070062(CC:extracellular exosome);GO:0005576(CC:extracellular region);GO:0005615(CC:extracellular space);GO:000550…	hsa:715(C1R)	hsa05171(Coronavirus disease - COVID-19 );hsa04145(Phagosome );hsa04610(Complement and coagulation cascades )	Extracellular	PF00084(Sushi repeat (SCR repeat));PF00089(Trypsin);PF00431(CUB domain);PF14670(Coagulation Factor Xa inhibitory site)
P00738	Haptoglobin	HP	FUNCTION: As a result of hemolysis, hemoglobin is found to accumulate in the kidney and is secreted in the urine. Haptoglobin captures, and combines with free plasma hemoglobin to allow hepatic recycling of heme iron and to prevent kidney damage. Haptoglobin also acts as an antioxidant, has antibacterial activity, and plays a role in modulating many aspects of the acute phase response. Hemoglobin…	sp|P00738|HPT_HUMAN	sp|P00738|HPT_HUMAN Haptoglobin OS=Homo sapiens OX=9606 GN=HP PE=1 SV=1	1	29	29	15	67.7	45.205	78814000	65238000	155090000	39725000	87636000	148020000	88775000	105190000	119540000	134340000	102430000	74086000	111900000	107280000	120950000	97425000	124040000	90592000	118810000	80906000	88138000	118920000	124360000	68466000	123380000	111660000	143600000	166640000	71226000	119460000	Quantified	GO:0002526(BP:acute inflammatory response);GO:0006953(BP:acute-phase response);GO:0006952(BP:defense response);GO:0042742(BP:defense response to bacterium);GO:2000296(BP:negative regulation of hydrogen peroxide catabolic process);GO:0051354(BP:negative regulation of oxidoreductase activity);GO:0043312(BP:neutrophil degranulation);GO:0010942(BP:positive regulation of cell death);GO:0006898(BP:rece…			Extracellular	PF00089(Trypsin)
P00739	Haptoglobin-related protein	HPR	FUNCTION: Primate-specific plasma protein associated with apolipoprotein L-I (apoL-I)-containing high-density lipoprotein (HDL). This HDL particle, termed trypanosome lytic factor-1 (TLF-1), mediates human innate immune protection against many species of African trypanosomes. Binds hemoglobin with high affinity and may contribute to the clearance of cell-free hemoglobin to allow hepatic recycling…	sp|P00739|HPTR_HUMAN	sp|P00739|HPTR_HUMAN Haptoglobin-related protein OS=Homo sapiens OX=9606 GN=HPR PE=2 SV=2	1	18	4	4	49.1	39.029	998830	2977700	1420600	1589000	3010400	1611100	1609700	1928500	1969600	2563100	2585800	2075900	2236400	2333300	1705400	2085300	2948800	1485300	2565200	2226400	1276300	2221000	3026700	2600800	3326700	1945800	2497300	3875600	2833300	3093800	Quantified	GO:0002526(BP:acute inflammatory response);GO:0010942(BP:positive regulation of cell death);GO:0006898(BP:receptor-mediated endocytosis);GO:0010033(BP:response to organic substance);GO:0072562(CC:blood microparticle);GO:0070062(CC:extracellular exosome);GO:0005576(CC:extracellular region);GO:0005615(CC:extracellular space);GO:0034366(CC:spherical high-density lipoprotein particle);GO:0030492(MF:h…			Extracellular	PF00089(Trypsin)
P00740	Coagulation factor IX	F9	FUNCTION: Factor IX is a vitamin K-dependent plasma protein that participates in the intrinsic pathway of blood coagulation by converting factor X to its active form in the presence of Ca(2+) ions, phospholipids, and factor VIIIa. {ECO:0000269|PubMed:1730085, ECO:0000269|PubMed:19846852, ECO:0000269|PubMed:20121197, ECO:0000269|PubMed:20121198, ECO:0000269|PubMed:2592373, ECO:0000269|PubMed:82958…	sp|P00740|FA9_HUMAN	sp|P00740|FA9_HUMAN Coagulation factor IX OS=Homo sapiens OX=9606 GN=F9 PE=1 SV=2	1	4	4	4	14.8	51.778	300850	168180	271690	214090	326340	217880	247820	301000	296490	407120	239190	395860	443620	365620	332210	364280	122300	240800	227060	263640	361310	242990	321310	236660	398300	237430	132210	284320	279070	366390	Quantified	GO:0007596(BP:blood coagulation);GO:0007597(BP:blood coagulation, intrinsic pathway);GO:0006888(BP:ER to Golgi vesicle-mediated transport);GO:0006508(BP:proteolysis);GO:0031638(BP:zymogen activation);GO:0062023(CC:collagen-containing extracellular matrix);GO:0005788(CC:endoplasmic reticulum lumen);GO:0070062(CC:extracellular exosome);GO:0005576(CC:extracellular region);GO:0005615(CC:extracellular…	hsa:2158(F9)	hsa04610(Complement and coagulation cascades )	Extracellular	PF00594(Vitamin K-dependent carboxylation/gamma-carboxyglutamic (GLA) domain);PF00008(EGF-like domain);PF14670(Coagulation Factor Xa inhibitory site);PF00089(Trypsin)
P00742	Coagulation factor X	F10	FUNCTION: Factor Xa is a vitamin K-dependent glycoprotein that converts prothrombin to thrombin in the presence of factor Va, calcium and phospholipid during blood clotting.	sp|P00742|FA10_HUMAN	sp|P00742|FA10_HUMAN Coagulation factor X OS=Homo sapiens OX=9606 GN=F10 PE=1 SV=2	1	8	8	8	24	54.731	1775100	1447800	1359400	1090800	1347800	783940	883030	1031400	1020600	1428500	1220100	1023400	1505000	1068600	547700	1140600	649540	730290	1178500	984400	712040	1521200	1003800	1147000	985920	1337300	741630	1125800	926280	1673200	Quantified	GO:0007596(BP:blood coagulation);GO:0007598(BP:blood coagulation, extrinsic pathway);GO:0006888(BP:ER to Golgi vesicle-mediated transport);GO:0030335(BP:positive regulation of cell migration);GO:0051897(BP:positive regulation of protein kinase B signaling);GO:0005788(CC:endoplasmic reticulum lumen);GO:0005576(CC:extracellular region);GO:0005615(CC:extracellular space);GO:0005796(CC:Golgi lumen);G…	hsa:2159(F10)	hsa04610(Complement and coagulation cascades )	Extracellular	PF00008(EGF-like domain);PF00594(Vitamin K-dependent carboxylation/gamma-carboxyglutamic (GLA) domain);PF00089(Trypsin);PF14670(Coagulation Factor Xa inhibitory site)
P00746	Complement factor D	CFD	FUNCTION: Factor D cleaves factor B when the latter is complexed with factor C3b, activating the C3bbb complex, which then becomes the C3 convertase of the alternate pathway. Its function is homologous to that of C1s in the classical pathway.	sp|P00746|CFAD_HUMAN	sp|P00746|CFAD_HUMAN Complement factor D OS=Homo sapiens OX=9606 GN=CFD PE=1 SV=5	1	5	5	5	32	27.033	615680	533310	375680	688500	812210	606540	587360	492520	621620	313660	339740	389310	716540	517240	675610	712270	376160	643640	521880		399590	418110	655300	358250	406780	739950	304840	582170	542050	129430	Quantified	GO:0006956(BP:complement activation);GO:0006957(BP:complement activation, alternative pathway);GO:0043312(BP:neutrophil degranulation);GO:0007219(BP:Notch signaling pathway);GO:0002576(BP:platelet degranulation);GO:0006508(BP:proteolysis);GO:0070062(CC:extracellular exosome);GO:0005576(CC:extracellular region);GO:1904813(CC:ficolin-1-rich granule lumen);GO:0031093(CC:platelet alpha granule lumen)…	hsa:1675(CFD)	hsa05171(Coronavirus disease - COVID-19 );hsa04610(Complement and coagulation cascades )	Extracellular	PF00089(Trypsin)
P00747	Plasminogen	PLG	FUNCTION: Plasmin dissolves the fibrin of blood clots and acts as a proteolytic factor in a variety of other processes including embryonic development, tissue remodeling, tumor invasion, and inflammation. In ovulation, weakens the walls of the Graafian follicle. It activates the urokinase-type plasminogen activator, collagenases and several complement zymogens, such as C1 and C5. Cleavage of fibr…	sp|P00747|PLMN_HUMAN;sp|Q02325|PLGB_HUMAN;sp|Q15195|PLGA_HUMAN	sp|P00747|PLMN_HUMAN Plasminogen OS=Homo sapiens OX=9606 GN=PLG PE=1 SV=2	3	51	51	47	76	90.568	41304000	29345000	36390000	33513000	45454000	41808000	31806000	40661000	44019000	44229000	31815000	42312000	39140000	35188000	45198000	44028000	27325000	37875000	33625000	32022000	35757000	37267000	33024000	39090000	34201000	26834000	30929000	30620000	36630000	36345000	Quantified	GO:0007596(BP:blood coagulation);GO:0044267(BP:cellular protein metabolic process);GO:0022617(BP:extracellular matrix disassembly);GO:0042730(BP:fibrinolysis);GO:0051702(BP:interaction with symbiont);GO:0060716(BP:labyrinthine layer blood vessel development);GO:0071674(BP:mononuclear cell migration);GO:0046716(BP:muscle cell cellular homeostasis);GO:0045445(BP:myoblast differentiation);GO:0008285…	hsa:5340(PLG)	hsa04610(Complement and coagulation cascades );hsa04080(Neuroactive ligand-receptor interaction )	Extracellular	PF00024(PAN domain);PF00089(Trypsin);PF00051(Kringle domain)
P00748	Coagulation factor XII	F12	FUNCTION: Factor XII is a serum glycoprotein that participates in the initiation of blood coagulation, fibrinolysis, and the generation of bradykinin and angiotensin. Prekallikrein is cleaved by factor XII to form kallikrein, which then cleaves factor XII first to alpha-factor XIIa and then trypsin cleaves it to beta-factor XIIa. Alpha-factor XIIa activates factor XI to factor XIa. {ECO:0000269|P…	sp|P00748|FA12_HUMAN	sp|P00748|FA12_HUMAN Coagulation factor XII OS=Homo sapiens OX=9606 GN=F12 PE=1 SV=3	1	12	12	12	31.4	67.791	5451300	5510200	3388300	3446800	4560100	4622600	4202400	3264000	3979100	4089900	4731200	5366100	5159700	4162600	3267000	4434100	2745500	3181600	3813600	3031000	2370700	6961300	2922600	4821400	6087600	5148600	1051900	4460100	3848800	5960000	Quantified	GO:0007597(BP:blood coagulation, intrinsic pathway);GO:0002542(BP:Factor XII activation);GO:0042730(BP:fibrinolysis);GO:0045087(BP:innate immune response);GO:0002353(BP:plasma kallikrein-kinin cascade);GO:0030194(BP:positive regulation of blood coagulation);GO:0051919(BP:positive regulation of fibrinolysis);GO:0010756(BP:positive regulation of plasminogen activation);GO:0016540(BP:protein autopro…	hsa:2161(F12)	hsa04610(Complement and coagulation cascades )	Extracellular	PF00039(Fibronectin type I domain);PF00051(Kringle domain);PF00008(EGF-like domain);PF00089(Trypsin);PF00040(Fibronectin type II domain)
P00751	Complement factor B	CFB	FUNCTION: Factor B which is part of the alternate pathway of the complement system is cleaved by factor D into 2 fragments: Ba and Bb. Bb, a serine protease, then combines with complement factor 3b to generate the C3 or C5 convertase. It has also been implicated in proliferation and differentiation of preactivated B-lymphocytes, rapid spreading of peripheral blood monocytes, stimulation of lympho…	sp|P00751|CFAB_HUMAN;CON__Q3KUS7	sp|P00751|CFAB_HUMAN Complement factor B OS=Homo sapiens OX=9606 GN=CFB PE=1 SV=2	2	34	34	34	51.4	85.532	34657000	23686000	31161000	27066000	24834000	27295000	14248000	18817000	16805000	39188000	10459000	27468000	20823000	17889000	17361000	24646000	20010000	18641000	18487000	16419000	23585000	34219000	16346000	27002000	25786000	22761000	24408000	19231000	17522000	16952000	Quantified	GO:0006956(BP:complement activation);GO:0006957(BP:complement activation, alternative pathway);GO:0030449(BP:regulation of complement activation);GO:0072562(CC:blood microparticle);GO:0070062(CC:extracellular exosome);GO:0005576(CC:extracellular region);GO:0005615(CC:extracellular space);GO:0005886(CC:plasma membrane);GO:0001848(MF:complement binding);GO:0004252(MF:serine-type endopeptidase activ…	hsa:629(CFB)	hsa04610(Complement and coagulation cascades );hsa05171(Coronavirus disease - COVID-19 )	Extracellular;Cytoplasmic	PF00092(von Willebrand factor type A domain);PF00084(Sushi repeat (SCR repeat));PF00089(Trypsin)
P00915	Carbonic anhydrase 1	CA1	FUNCTION: Reversible hydration of carbon dioxide. Can hydrates cyanamide to urea. {ECO:0000269|PubMed:10550681}.	sp|P00915|CAH1_HUMAN	sp|P00915|CAH1_HUMAN Carbonic anhydrase 1 OS=Homo sapiens OX=9606 GN=CA1 PE=1 SV=2	1	2	2	2	13.8	28.87																												84261			Identified	GO:0015701(BP:bicarbonate transport);GO:0035722(BP:interleukin-12-mediated signaling pathway);GO:0006730(BP:one-carbon metabolic process);GO:0005829(CC:cytosol);GO:0070062(CC:extracellular exosome);GO:0004064(MF:arylesterase activity);GO:0004089(MF:carbonate dehydratase activity);GO:0016836(MF:hydro-lyase activity);GO:0008270(MF:zinc ion binding)	hsa:759(CA1)	hsa00910(Nitrogen metabolism )	Cytoplasmic	PF00194(Eukaryotic-type carbonic anhydrase)
P01008	Antithrombin-III	SERPINC1	FUNCTION: Most important serine protease inhibitor in plasma that regulates the blood coagulation cascade. AT-III inhibits thrombin, matriptase-3/TMPRSS7, as well as factors IXa, Xa and XIa. Its inhibitory activity is greatly enhanced in the presence of heparin. {ECO:0000269|PubMed:15853774}.	sp|P01008|ANT3_HUMAN	sp|P01008|ANT3_HUMAN Antithrombin-III OS=Homo sapiens OX=9606 GN=SERPINC1 PE=1 SV=1	1	31	31	26	66.2	52.602	93997000	119530000	86262000	90090000	100700000	78587000	84841000	77298000	83379000	93850000	130730000	98443000	130800000	121520000	112270000	95489000	89419000	86152000	100400000	107220000	135400000	134770000	123580000	116800000	115080000	110290000	157400000	106820000	121090000	112950000	Quantified	GO:0002438(BP:acute inflammatory response to antigenic stimulus);GO:0007596(BP:blood coagulation);GO:0044267(BP:cellular protein metabolic process);GO:0007595(BP:lactation);GO:0010951(BP:negative regulation of endopeptidase activity);GO:0043687(BP:post-translational protein modification);GO:2000266(BP:regulation of blood coagulation, intrinsic pathway);GO:0007584(BP:response to nutrient);GO:00725…	hsa:462(SERPINC1)	hsa04610(Complement and coagulation cascades )	Cytoplasmic	PF00079(Serpin (serine protease inhibitor))
P01009	Alpha-1-antitrypsin	SERPINA1	FUNCTION: Inhibitor of serine proteases. Its primary target is elastase, but it also has a moderate affinity for plasmin and thrombin. Irreversibly inhibits trypsin, chymotrypsin and plasminogen activator. The aberrant form inhibits insulin-induced NO synthesis in platelets, decreases coagulation time and has proteolytic activity against insulin and plasmin.; FUNCTION: [Short peptide from AAT]: r…	sp|P01009|A1AT_HUMAN;sp|P20848|A1ATR_HUMAN	sp|P01009|A1AT_HUMAN Alpha-1-antitrypsin OS=Homo sapiens OX=9606 GN=SERPINA1 PE=1 SV=3	2	50	50	50	75.6	46.736	713120000	592050000	457950000	545950000	472410000	494640000	508880000	503540000	492730000	539130000	630950000	409760000	590230000	534830000	596490000	415240000	453640000	561050000	501920000	577770000	527830000	659160000	581830000	506790000	474000000	515700000	587910000	515720000	485610000	525330000	Quantified	GO:0006953(BP:acute-phase response);GO:0007596(BP:blood coagulation);GO:0044267(BP:cellular protein metabolic process);GO:0048208(BP:COPII vesicle coating);GO:0006888(BP:ER to Golgi vesicle-mediated transport);GO:0010951(BP:negative regulation of endopeptidase activity);GO:0043312(BP:neutrophil degranulation);GO:0002576(BP:platelet degranulation);GO:0043687(BP:post-translational protein modificat…	hsa:5265(SERPINA1)	hsa04610(Complement and coagulation cascades )	Extracellular	PF00079(Serpin (serine protease inhibitor))
P01011	Alpha-1-antichymotrypsin	SERPINA3	FUNCTION: Although its physiological function is unclear, it can inhibit neutrophil cathepsin G and mast cell chymase, both of which can convert angiotensin-1 to the active angiotensin-2. {ECO:0000269|PubMed:2404007}.	sp|P01011|AACT_HUMAN	sp|P01011|AACT_HUMAN Alpha-1-antichymotrypsin OS=Homo sapiens OX=9606 GN=SERPINA3 PE=1 SV=2	1	27	27	27	62.6	47.65	72272000	84213000	62118000	69019000	75739000	43211000	73228000	72105000	60475000	56844000	53183000	49153000	55195000	54366000	65268000	37777000	55895000	61783000	61622000	57147000	54633000	90454000	61973000	82646000	62727000	59865000	86760000	54725000	43734000	57517000	Quantified	GO:0006953(BP:acute-phase response);GO:0006954(BP:inflammatory response);GO:0030277(BP:maintenance of gastrointestinal epithelium);GO:0010951(BP:negative regulation of endopeptidase activity);GO:0043312(BP:neutrophil degranulation);GO:0002576(BP:platelet degranulation);GO:0019216(BP:regulation of lipid metabolic process);GO:0035578(CC:azurophil granule lumen);GO:0072562(CC:blood microparticle);GO…			Extracellular	PF00079(Serpin (serine protease inhibitor))
P01019	Angiotensinogen	AGT	FUNCTION: Essential component of the renin-angiotensin system (RAS), a potent regulator of blood pressure, body fluid and electrolyte homeostasis.; FUNCTION: [Angiotensin-2]: acts directly on vascular smooth muscle as a potent vasoconstrictor, affects cardiac contractility and heart rate through its action on the sympathetic nervous system, and alters renal sodium and water absorption through its…	sp|P01019|ANGT_HUMAN	sp|P01019|ANGT_HUMAN Angiotensinogen OS=Homo sapiens OX=9606 GN=AGT PE=1 SV=1	1	21	21	21	55.9	53.154	31318000	27530000	36843000	37986000	40400000	43829000	28586000	48087000	53065000	63732000	53770000	47210000	56792000	46410000	51326000	37052000	49636000	58872000	55588000	34144000	51538000	17546000	28682000	34508000	22484000	65362000	61010000	42461000	47973000	19983000	Quantified	GO:0000187(BP:activation of MAPK activity);GO:0007202(BP:activation of phospholipase C activity);GO:0007568(BP:aging);GO:0038166(BP:angiotensin-activated signaling pathway);GO:0003051(BP:angiotensin-mediated drinking behavior);GO:0014824(BP:artery smooth muscle contraction);GO:0008306(BP:associative learning);GO:0001974(BP:blood vessel remodeling);GO:0061049(BP:cell growth involved in cardiac mus…	hsa:183(AGT)	hsa04924(Renin secretion );hsa04927(Cortisol synthesis and secretion );hsa04072(Phospholipase D signaling pathway );hsa04270(Vascular smooth muscle contraction );hsa04261(Adrenergic signaling in cardiomyocytes );hsa04080(Neuroactive ligand-receptor interaction );hsa04925(Aldosterone synthesis and secretion );hsa04614(Renin-angiotensin system )	Extracellular	PF00079(Serpin (serine protease inhibitor))
P01023	Alpha-2-macroglobulin	A2M	FUNCTION: Is able to inhibit all four classes of proteinases by a unique 'trapping' mechanism. This protein has a peptide stretch, called the 'bait region' which contains specific cleavage sites for different proteinases. When a proteinase cleaves the bait region, a conformational change is induced in the protein which traps the proteinase. The entrapped enzyme remains active against low molecula…	sp|P01023|A2MG_HUMAN	sp|P01023|A2MG_HUMAN Alpha-2-macroglobulin OS=Homo sapiens OX=9606 GN=A2M PE=1 SV=3	1	76	76	66	66.3	163.29	96524000	124990000	149950000	75482000	56914000	85493000	79363000	91934000	81728000	53218000	72741000	104420000	93196000	84794000	92663000	97549000	85629000	68086000	71303000	101080000	60697000	54466000	115380000	72094000	79073000	84122000	77774000	72779000	104980000	67337000	Quantified	GO:0007597(BP:blood coagulation, intrinsic pathway);GO:0022617(BP:extracellular matrix disassembly);GO:0001869(BP:negative regulation of complement activation, lectin pathway);GO:0002576(BP:platelet degranulation);GO:0051056(BP:regulation of small GTPase mediated signal transduction);GO:0048863(BP:stem cell differentiation);GO:0072562(CC:blood microparticle);GO:0062023(CC:collagen-containing extr…	hsa:2(A2M)	hsa04610(Complement and coagulation cascades )	PlasmaMembrane;Cytoplasmic	PF01835(MG2 domain);PF10569(Alpha-macro-globulin thiol-ester bond-forming region);PF00207(Alpha-2-macroglobulin family);PF07678(A-macroglobulin complement component);PF07703(Alpha-2-macroglobulin family N-terminal region);PF07677(A-macroglobulin receptor)
P01024	Complement C3	C3	FUNCTION: C3 plays a central role in the activation of the complement system. Its processing by C3 convertase is the central reaction in both classical and alternative complement pathways. After activation C3b can bind covalently, via its reactive thioester, to cell surface carbohydrates or immune aggregates.; FUNCTION: Derived from proteolytic degradation of complement C3, C3a anaphylatoxin is a…	sp|P01024|CO3_HUMAN;CON__Q2UVX4	sp|P01024|CO3_HUMAN Complement C3 OS=Homo sapiens OX=9606 GN=C3 PE=1 SV=2	2	134	134	134	83.6	187.15	245230000	224440000	248630000	227800000	214440000	253940000	231150000	243660000	214570000	262760000	186880000	266130000	240210000	213650000	223490000	283270000	245880000	271430000	203370000	218440000	307840000	257090000	274590000	205970000	249410000	221410000	257850000	239360000	227980000	250730000	Quantified	GO:0097242(BP:amyloid-beta clearance);GO:1905114(BP:cell surface receptor signaling pathway involved in cell-cell signaling);GO:0044267(BP:cellular protein metabolic process);GO:0006956(BP:complement activation);GO:0006957(BP:complement activation, alternative pathway);GO:0006958(BP:complement activation, classical pathway);GO:0097278(BP:complement-dependent cytotoxicity);GO:0150062(BP:complement…	hsa:718(C3)	hsa04610(Complement and coagulation cascades );hsa04145(Phagosome );hsa04080(Neuroactive ligand-receptor interaction );hsa05171(Coronavirus disease - COVID-19 )	Cytoplasmic;Nuclear	PF07703(Alpha-2-macroglobulin family N-terminal region);PF01821(Anaphylotoxin-like domain);PF00207(Alpha-2-macroglobulin family);PF07677(A-macroglobulin receptor);PF01759(UNC-6/NTR/C345C module);PF10569(Alpha-macro-globulin thiol-ester bond-forming region);PF01835(MG2 domain);PF07678(A-macroglobulin complement component)
P01031	Complement C5	C5	FUNCTION: Activation of C5 by a C5 convertase initiates the spontaneous assembly of the late complement components, C5-C9, into the membrane attack complex. C5b has a transient binding site for C6. The C5b-C6 complex is the foundation upon which the lytic complex is assembled.; FUNCTION: Derived from proteolytic degradation of complement C5, C5 anaphylatoxin is a mediator of local inflammatory pr…	sp|P01031|CO5_HUMAN;CON__Q1A7A4	sp|P01031|CO5_HUMAN Complement C5 OS=Homo sapiens OX=9606 GN=C5 PE=1 SV=4	2	41	41	41	33	188.3	18856000	13985000	13961000	12056000	15420000	10856000	12712000	10642000	11313000	12153000	10449000	14154000	13639000	14265000	13341000	12974000	8483200	10200000	9253600	12757000	14506000	12430000	11398000	12785000	13902000	11202000	12764000	11532000	11847000	17062000	Quantified	GO:0000187(BP:activation of MAPK activity);GO:0007166(BP:cell surface receptor signaling pathway);GO:0006935(BP:chemotaxis);GO:0006957(BP:complement activation, alternative pathway);GO:0006958(BP:complement activation, classical pathway);GO:0019835(BP:cytolysis);GO:0007186(BP:G protein-coupled receptor signaling pathway);GO:0006954(BP:inflammatory response);GO:0010760(BP:negative regulation of ma…	hsa:727(C5)	hsa04080(Neuroactive ligand-receptor interaction );hsa04610(Complement and coagulation cascades );hsa05171(Coronavirus disease - COVID-19 )	PlasmaMembrane;Cytoplasmic;Nuclear	PF01821(Anaphylotoxin-like domain);PF07703(Alpha-2-macroglobulin family N-terminal region);PF00207(Alpha-2-macroglobulin family);PF01835(MG2 domain);PF07678(A-macroglobulin complement component);PF07677(A-macroglobulin receptor);PF01759(UNC-6/NTR/C345C module)
P01033	Metalloproteinase inhibitor 1	TIMP1	FUNCTION: Metalloproteinase inhibitor that functions by forming one to one complexes with target metalloproteinases, such as collagenases, and irreversibly inactivates them by binding to their catalytic zinc cofactor. Acts on MMP1, MMP2, MMP3, MMP7, MMP8, MMP9, MMP10, MMP11, MMP12, MMP13 and MMP16. Does not act on MMP14. Also functions as a growth factor that regulates cell differentiation, migra…	sp|P01033|TIMP1_HUMAN	sp|P01033|TIMP1_HUMAN Metalloproteinase inhibitor 1 OS=Homo sapiens OX=9606 GN=TIMP1 PE=1 SV=1	1	6	6	6	49.8	23.171	1412400	997140	1731900	486560	1219300	1109900	981530	1277500	1087700	988220	834640	1154700	1053900	1086100	740430	1017200	823890	1210700	1210800	774960	653510	1441300	1191000	546900	755140	1130800	1742700	1016300	1063100	1424800	Quantified	GO:0007568(BP:aging);GO:0051216(BP:cartilage development);GO:0001775(BP:cell activation);GO:0044267(BP:cellular protein metabolic process);GO:0002248(BP:connective tissue replacement involved in inflammatory response wound healing);GO:0019221(BP:cytokine-mediated signaling pathway);GO:0022617(BP:extracellular matrix disassembly);GO:0043066(BP:negative regulation of apoptotic process);GO:0043086(B…	hsa:7076(TIMP1)	hsa04066(HIF-1 signaling pathway )	Extracellular	PF00965(Tissue inhibitor of metalloproteinase)
P01034	Cystatin-C	CST3	FUNCTION: As an inhibitor of cysteine proteinases, this protein is thought to serve an important physiological role as a local regulator of this enzyme activity.	sp|P01034|CYTC_HUMAN	sp|P01034|CYTC_HUMAN Cystatin-C OS=Homo sapiens OX=9606 GN=CST3 PE=1 SV=1	1	3	3	3	37	15.799	214520	251980		143130	301480	62274	204970	349480	287220	135200	350110	249400	154420	204570	63215	156810	112020	59086	117170	231850			148360	204210				188130	110670	380330	Quantified	GO:0006915(BP:apoptotic process);GO:0007420(BP:brain development);GO:0044267(BP:cellular protein metabolic process);GO:0070301(BP:cellular response to hydrogen peroxide);GO:0042747(BP:circadian sleep/wake cycle, REM sleep);GO:0006952(BP:defense response);GO:0007566(BP:embryo implantation);GO:0001654(BP:eye development);GO:0060313(BP:negative regulation of blood vessel remodeling);GO:0060548(BP:ne…	hsa:1471(CST3)	hsa04970(Salivary secretion )	Extracellular	PF00031(Cystatin domain)
P01042	Kininogen-1	KNG1	FUNCTION: (1) Kininogens are inhibitors of thiol proteases; (2) HMW-kininogen plays an important role in blood coagulation by helping to position optimally prekallikrein and factor XI next to factor XII; (3) HMW-kininogen inhibits the thrombin- and plasmin-induced aggregation of thrombocytes; (4) the active peptide bradykinin that is released from HMW-kininogen shows a variety of physiological ef…	sp|P01042|KNG1_HUMAN;CON__P01045-1;CON__Q2KJ62;CON__P01044-1	sp|P01042|KNG1_HUMAN Kininogen-1 OS=Homo sapiens OX=9606 GN=KNG1 PE=1 SV=2	4	27	27	27	41	71.957	36947000	37593000	52575000	68979000	58377000	39840000	47269000	58258000	46903000	61349000	50588000	51140000	48336000	46097000	51693000	42135000	57718000	65455000	55866000	60699000	67261000	48002000	30689000	40144000	64667000	44421000	54190000	46283000	56394000	46664000	Quantified	GO:0061844(BP:antimicrobial humoral immune response mediated by antimicrobial peptide);GO:0007597(BP:blood coagulation, intrinsic pathway);GO:0044267(BP:cellular protein metabolic process);GO:0007186(BP:G protein-coupled receptor signaling pathway);GO:0006954(BP:inflammatory response);GO:0031640(BP:killing of cells of other organism);GO:0030195(BP:negative regulation of blood coagulation);GO:0007…	hsa:3827(KNG1)	hsa04071(Sphingolipid signaling pathway );hsa04810(Regulation of actin cytoskeleton );hsa04750(Inflammatory mediator regulation of TRP channels );hsa04080(Neuroactive ligand-receptor interaction );hsa04610(Complement and coagulation cascades );hsa04022(cGMP-PKG signaling pathway )	Extracellular	PF00031(Cystatin domain)
P01344	Insulin-like growth factor II	IGF2	FUNCTION: The insulin-like growth factors possess growth-promoting activity. Major fetal growth hormone in mammals. Plays a key role in regulating fetoplacental development. IGF-II is influenced by placental lactogen. Also involved in tissue differentiation. Positively regulates myogenic transcription factor MYOD1 function by facilitating the recruitment of transcriptional coactivators, thereby c…	sp|P01344|IGF2_HUMAN	sp|P01344|IGF2_HUMAN Insulin-like growth factor II OS=Homo sapiens OX=9606 GN=IGF2 PE=1 SV=1	1	1	1	1	8.9	20.14						308900		93632																							Identified	GO:0009887(BP:animal organ morphogenesis);GO:0044267(BP:cellular protein metabolic process);GO:0001892(BP:embryonic placenta development);GO:0060669(BP:embryonic placenta morphogenesis);GO:0031017(BP:exocrine pancreas development);GO:0006006(BP:glucose metabolic process);GO:0001701(BP:in utero embryonic development);GO:0008286(BP:insulin receptor signaling pathway);GO:0038028(BP:insulin receptor …	hsa:3481(IGF2)	hsa04014(Ras signaling pathway );hsa04010(MAPK signaling pathway );hsa04151(PI3K-Akt signaling pathway )	Extracellular	PF08365(Insulin-like growth factor II E-peptide);PF00049(Insulin/IGF/Relaxin family)
P01591	Immunoglobulin J chain	JCHAIN	FUNCTION: Serves to link two monomer units of either IgM or IgA. In the case of IgM, the J chain-joined dimer is a nucleating unit for the IgM pentamer, and in the case of IgA it induces larger polymers. It also help to bind these immunoglobulins to secretory component. {ECO:0000250|UniProtKB:P01592}.	sp|P01591|IGJ_HUMAN	sp|P01591|IGJ_HUMAN Immunoglobulin J chain OS=Homo sapiens OX=9606 GN=JCHAIN PE=1 SV=4	1	4	4	4	36.5	18.098	528870	815990	1296500	894040	629730	311820	990650	945060	1075600	745750	1253800	1362700	944910	1265100	2089700	620990	607380	632050	815650	1168300	1140100	979720	2005100	692620	886300	744640	596830	445450	517120	696970	Quantified	GO:0002250(BP:adaptive immune response);GO:0019731(BP:antibacterial humoral response);GO:0003094(BP:glomerular filtration);GO:0006959(BP:humoral immune response);GO:0006955(BP:immune response);GO:0045087(BP:innate immune response);GO:0050900(BP:leukocyte migration);GO:0060267(BP:positive regulation of respiratory burst);GO:0065003(BP:protein-containing complex assembly);GO:0006898(BP:receptor-med…			Extracellular	PF15097(Immunoglobulin J chain)
P01594	Immunoglobulin kappa variable 1-33	IGKV1-33	FUNCTION: V region of the variable domain of immunoglobulin light chains that participates in the antigen recognition (PubMed:24600447). Immunoglobulins, also known as antibodies, are membrane-bound or secreted glycoproteins produced by B lymphocytes. In the recognition phase of humoral immunity, the membrane-bound immunoglobulins serve as receptors which, upon binding of a specific antigen, trig…	sp|P01594|KV133_HUMAN;sp|P01593|KVD33_HUMAN	sp|P01594|KV133_HUMAN Immunoglobulin kappa variable 1-33 OS=Homo sapiens OX=9606 GN=IGKV1-33 PE=1 SV=2;sp|P01593|KVD33_HUMAN Immunoglobulin kappa variable 1D-33 OS=Homo sapiens OX=9606 GN=IGKV1D-33 PE=1 SV=2	2	3	3	3	34.2	12.848			73526	55389	94716	120020		96703		113930	228230	397450	213470	201820				127120			509650									212500	Quantified	GO:0006956(BP:complement activation);GO:0006958(BP:complement activation, classical pathway);GO:0038095(BP:Fc-epsilon receptor signaling pathway);GO:0038096(BP:Fc-gamma receptor signaling pathway involved in phagocytosis);GO:0006955(BP:immune response);GO:0002377(BP:immunoglobulin production);GO:0050900(BP:leukocyte migration);GO:0006898(BP:receptor-mediated endocytosis);GO:0030449(BP:regulation …			Extracellular	PF07686(Immunoglobulin V-set domain)
P04432	Immunoglobulin kappa variable 1D-39	IGKV1D-39	FUNCTION: V region of the variable domain of immunoglobulin light chains that participates in the antigen recognition (PubMed:24600447). Immunoglobulins, also known as antibodies, are membrane-bound or secreted glycoproteins produced by B lymphocytes. In the recognition phase of humoral immunity, the membrane-bound immunoglobulins serve as receptors which, upon binding of a specific antigen, trig…	sp|P04432|KVD39_HUMAN;sp|P01597|KV139_HUMAN	sp|P04432|KVD39_HUMAN Immunoglobulin kappa variable 1D-39 OS=Homo sapiens OX=9606 GN=IGKV1D-39 PE=3 SV=2;sp|P01597|KV139_HUMAN Immunoglobulin kappa variable 1-39 OS=Homo sapiens OX=9606 GN=IGKV1-39 PE=1 SV=2	2	3	3	2	29.1	12.737	109240	386860	900670	510750	680350	742210	450860	613150	392640		745090	766640	517360	406600	474550	533530	336160	792690	850700	717790	494490	274700	772190	353270	540850	637780	2170400	300970	493270	534140	Quantified	GO:0006956(BP:complement activation);GO:0006958(BP:complement activation, classical pathway);GO:0038095(BP:Fc-epsilon receptor signaling pathway);GO:0038096(BP:Fc-gamma receptor signaling pathway involved in phagocytosis);GO:0006955(BP:immune response);GO:0002377(BP:immunoglobulin production);GO:0050900(BP:leukocyte migration);GO:0006898(BP:receptor-mediated endocytosis);GO:0030449(BP:regulation …			Extracellular	PF07686(Immunoglobulin V-set domain)
P01599	Immunoglobulin kappa variable 1-17	IGKV1-17	FUNCTION: V region of the variable domain of immunoglobulin light chains that participates in the antigen recognition (PubMed:24600447). Immunoglobulins, also known as antibodies, are membrane-bound or secreted glycoproteins produced by B lymphocytes. In the recognition phase of humoral immunity, the membrane-bound immunoglobulins serve as receptors which, upon binding of a specific antigen, trig…	sp|P01599|KV117_HUMAN	sp|P01599|KV117_HUMAN Immunoglobulin kappa variable 1-17 OS=Homo sapiens OX=9606 GN=IGKV1-17 PE=1 SV=2	1	2	1	1	23.1	12.778													39642					489950	220340		47279					381420	583590		423460		Identified	GO:0006956(BP:complement activation);GO:0006958(BP:complement activation, classical pathway);GO:0038095(BP:Fc-epsilon receptor signaling pathway);GO:0038096(BP:Fc-gamma receptor signaling pathway involved in phagocytosis);GO:0006955(BP:immune response);GO:0002377(BP:immunoglobulin production);GO:0050900(BP:leukocyte migration);GO:0006898(BP:receptor-mediated endocytosis);GO:0030449(BP:regulation …			Extracellular	PF07686(Immunoglobulin V-set domain)
P01602	Immunoglobulin kappa variable 1-5	IGKV1-5	FUNCTION: V region of the variable domain of immunoglobulin light chains that participates in the antigen recognition (PubMed:24600447). Immunoglobulins, also known as antibodies, are membrane-bound or secreted glycoproteins produced by B lymphocytes. In the recognition phase of humoral immunity, the membrane-bound immunoglobulins serve as receptors which, upon binding of a specific antigen, trig…	sp|P01602|KV105_HUMAN	sp|P01602|KV105_HUMAN Immunoglobulin kappa variable 1-5 OS=Homo sapiens OX=9606 GN=IGKV1-5 PE=1 SV=2	1	3	2	2	24.8	12.781	847230	679780	358490	413720	415490	686290	562070	503040	393080	173080	284600	228680	255050	297170	397830	216340	205570	391840	571110	265920	267740	375640	558640	368400	432410	174750	299980	227190	243470	401950	Quantified	GO:0006956(BP:complement activation);GO:0006958(BP:complement activation, classical pathway);GO:0038095(BP:Fc-epsilon receptor signaling pathway);GO:0038096(BP:Fc-gamma receptor signaling pathway involved in phagocytosis);GO:0006955(BP:immune response);GO:0002377(BP:immunoglobulin production);GO:0050900(BP:leukocyte migration);GO:0006898(BP:receptor-mediated endocytosis);GO:0030449(BP:regulation …			Extracellular	PF07686(Immunoglobulin V-set domain)
P01619	Immunoglobulin kappa variable 3-20	IGKV3-20	FUNCTION: V region of the variable domain of immunoglobulin light chains that participates in the antigen recognition (PubMed:24600447). Immunoglobulins, also known as antibodies, are membrane-bound or secreted glycoproteins produced by B lymphocytes. In the recognition phase of humoral immunity, the membrane-bound immunoglobulins serve as receptors which, upon binding of a specific antigen, trig…	sp|P01619|KV320_HUMAN	sp|P01619|KV320_HUMAN Immunoglobulin kappa variable 3-20 OS=Homo sapiens OX=9606 GN=IGKV3-20 PE=1 SV=2	1	5	2	2	46.6	12.557	341240	282430	65345	86399	78657	58351	107370	132940	212920	34454	132040	429730	380330	371860	356870	197420	195500	93503	110100	227350	130610	62542	103250	150520	106400	53280	48782	54875	59299	186270	Quantified	GO:0019731(BP:antibacterial humoral response);GO:0006956(BP:complement activation);GO:0006958(BP:complement activation, classical pathway);GO:0038095(BP:Fc-epsilon receptor signaling pathway);GO:0038096(BP:Fc-gamma receptor signaling pathway involved in phagocytosis);GO:0003094(BP:glomerular filtration);GO:0006955(BP:immune response);GO:0002377(BP:immunoglobulin production);GO:0050900(BP:leukocyt…			Extracellular	PF07686(Immunoglobulin V-set domain)
P01699	Immunoglobulin lambda variable 1-44	IGLV1-44	FUNCTION: V region of the variable domain of immunoglobulin light chains that participates in the antigen recognition (PubMed:24600447). Immunoglobulins, also known as antibodies, are membrane-bound or secreted glycoproteins produced by B lymphocytes. In the recognition phase of humoral immunity, the membrane-bound immunoglobulins serve as receptors which, upon binding of a specific antigen, trig…	sp|P01699|LV144_HUMAN	sp|P01699|LV144_HUMAN Immunoglobulin lambda variable 1-44 OS=Homo sapiens OX=9606 GN=IGLV1-44 PE=1 SV=2	1	2	1	1	38.5	12.201								19674													21231										Identified	GO:0006956(BP:complement activation);GO:0006958(BP:complement activation, classical pathway);GO:0038095(BP:Fc-epsilon receptor signaling pathway);GO:0038096(BP:Fc-gamma receptor signaling pathway involved in phagocytosis);GO:0006955(BP:immune response);GO:0002377(BP:immunoglobulin production);GO:0050900(BP:leukocyte migration);GO:0006898(BP:receptor-mediated endocytosis);GO:0030449(BP:regulation …			Extracellular	PF07686(Immunoglobulin V-set domain)
P01700	Immunoglobulin lambda variable 1-47	IGLV1-47	FUNCTION: V region of the variable domain of immunoglobulin light chains that participates in the antigen recognition (PubMed:24600447). Immunoglobulins, also known as antibodies, are membrane-bound or secreted glycoproteins produced by B lymphocytes. In the recognition phase of humoral immunity, the membrane-bound immunoglobulins serve as receptors which, upon binding of a specific antigen, trig…	sp|P01700|LV147_HUMAN	sp|P01700|LV147_HUMAN Immunoglobulin lambda variable 1-47 OS=Homo sapiens OX=9606 GN=IGLV1-47 PE=1 SV=2	1	3	3	2	49.6	12.283			2212900	1970600	2006500	1053800			1467100		763020					1590200	485740	677420	870770		1093300	534950		1326400	1053900				1563500		Identified	GO:0006956(BP:complement activation);GO:0006958(BP:complement activation, classical pathway);GO:0038095(BP:Fc-epsilon receptor signaling pathway);GO:0038096(BP:Fc-gamma receptor signaling pathway involved in phagocytosis);GO:0006955(BP:immune response);GO:0002377(BP:immunoglobulin production);GO:0050900(BP:leukocyte migration);GO:0006898(BP:receptor-mediated endocytosis);GO:0030449(BP:regulation …			Extracellular	PF07686(Immunoglobulin V-set domain)
P01701	Immunoglobulin lambda variable 1-51	IGLV1-51	FUNCTION: V region of the variable domain of immunoglobulin light chains that participates in the antigen recognition (PubMed:24600447). Immunoglobulins, also known as antibodies, are membrane-bound or secreted glycoproteins produced by B lymphocytes. In the recognition phase of humoral immunity, the membrane-bound immunoglobulins serve as receptors which, upon binding of a specific antigen, trig…	sp|P01701|LV151_HUMAN	sp|P01701|LV151_HUMAN Immunoglobulin lambda variable 1-51 OS=Homo sapiens OX=9606 GN=IGLV1-51 PE=1 SV=2	1	2	2	2	38.5	12.249	512590	290710	489290	325800	158360	342320	168620	400030	403020	88008		133710	77461	67766	340200	369820	340020	499600	163780	36102	60243	374660		516840	528460	77536	296330	495890	898150	296760	Quantified	GO:0006956(BP:complement activation);GO:0006958(BP:complement activation, classical pathway);GO:0038095(BP:Fc-epsilon receptor signaling pathway);GO:0038096(BP:Fc-gamma receptor signaling pathway involved in phagocytosis);GO:0006955(BP:immune response);GO:0002377(BP:immunoglobulin production);GO:0050900(BP:leukocyte migration);GO:0006898(BP:receptor-mediated endocytosis);GO:0030449(BP:regulation …			Extracellular	PF07686(Immunoglobulin V-set domain)
P01703	Immunoglobulin lambda variable 1-40	IGLV1-40	FUNCTION: V region of the variable domain of immunoglobulin light chains that participates in the antigen recognition (PubMed:24600447). Immunoglobulins, also known as antibodies, are membrane-bound or secreted glycoproteins produced by B lymphocytes. In the recognition phase of humoral immunity, the membrane-bound immunoglobulins serve as receptors which, upon binding of a specific antigen, trig…	sp|P01703|LV140_HUMAN	sp|P01703|LV140_HUMAN Immunoglobulin lambda variable 1-40 OS=Homo sapiens OX=9606 GN=IGLV1-40 PE=1 SV=2	1	2	2	2	39	12.301			235850			324230	318980	422020	241200		353470	282040				92671	256670		621710	211340	606930		266740	508520		227720	382440		264670		Quantified	GO:0006956(BP:complement activation);GO:0006958(BP:complement activation, classical pathway);GO:0038095(BP:Fc-epsilon receptor signaling pathway);GO:0038096(BP:Fc-gamma receptor signaling pathway involved in phagocytosis);GO:0006955(BP:immune response);GO:0002377(BP:immunoglobulin production);GO:0050900(BP:leukocyte migration);GO:0006898(BP:receptor-mediated endocytosis);GO:0030449(BP:regulation …			Extracellular	PF07686(Immunoglobulin V-set domain)
P01704	Immunoglobulin lambda variable 2-14	IGLV2-14	FUNCTION: V region of the variable domain of immunoglobulin light chains that participates in the antigen recognition (PubMed:24600447). Immunoglobulins, also known as antibodies, are membrane-bound or secreted glycoproteins produced by B lymphocytes. In the recognition phase of humoral immunity, the membrane-bound immunoglobulins serve as receptors which, upon binding of a specific antigen, trig…	sp|P01704|LV214_HUMAN	sp|P01704|LV214_HUMAN Immunoglobulin lambda variable 2-14 OS=Homo sapiens OX=9606 GN=IGLV2-14 PE=1 SV=2	1	1	1	1	13.3	12.597												324800		366950	703640								800540								Identified	GO:0006956(BP:complement activation);GO:0006958(BP:complement activation, classical pathway);GO:0038095(BP:Fc-epsilon receptor signaling pathway);GO:0038096(BP:Fc-gamma receptor signaling pathway involved in phagocytosis);GO:0006955(BP:immune response);GO:0002377(BP:immunoglobulin production);GO:0050900(BP:leukocyte migration);GO:0006898(BP:receptor-mediated endocytosis);GO:0030449(BP:regulation …			Extracellular	PF07686(Immunoglobulin V-set domain)
P01706	Immunoglobulin lambda variable 2-11	IGLV2-11	FUNCTION: V region of the variable domain of immunoglobulin light chains that participates in the antigen recognition (PubMed:24600447). Immunoglobulins, also known as antibodies, are membrane-bound or secreted glycoproteins produced by B lymphocytes. In the recognition phase of humoral immunity, the membrane-bound immunoglobulins serve as receptors which, upon binding of a specific antigen, trig…	sp|P01706|LV211_HUMAN	sp|P01706|LV211_HUMAN Immunoglobulin lambda variable 2-11 OS=Homo sapiens OX=9606 GN=IGLV2-11 PE=1 SV=2	1	2	2	2	37	12.644			381170		163290		353990	453000	150800												944110		547960	904800		369130	427810				Identified	GO:0006956(BP:complement activation);GO:0006958(BP:complement activation, classical pathway);GO:0038095(BP:Fc-epsilon receptor signaling pathway);GO:0038096(BP:Fc-gamma receptor signaling pathway involved in phagocytosis);GO:0006955(BP:immune response);GO:0002377(BP:immunoglobulin production);GO:0050900(BP:leukocyte migration);GO:0006898(BP:receptor-mediated endocytosis);GO:0030449(BP:regulation …			Extracellular	PF07686(Immunoglobulin V-set domain)
P01714	Immunoglobulin lambda variable 3-19	IGLV3-19	FUNCTION: V region of the variable domain of immunoglobulin light chains that participates in the antigen recognition (PubMed:24600447). Immunoglobulins, also known as antibodies, are membrane-bound or secreted glycoproteins produced by B lymphocytes. In the recognition phase of humoral immunity, the membrane-bound immunoglobulins serve as receptors which, upon binding of a specific antigen, trig…	sp|P01714|LV319_HUMAN	sp|P01714|LV319_HUMAN Immunoglobulin lambda variable 3-19 OS=Homo sapiens OX=9606 GN=IGLV3-19 PE=1 SV=2	1	4	4	4	54.5	12.042	274100	546500	902180	234660	384650	344170	852040	566080	526060	422210	744430	337810	319960	487330	369350	245190		1030200	892250	703000	656760		757110	234170		475490	573520		435530		Quantified	GO:0006956(BP:complement activation);GO:0006958(BP:complement activation, classical pathway);GO:0038095(BP:Fc-epsilon receptor signaling pathway);GO:0038096(BP:Fc-gamma receptor signaling pathway involved in phagocytosis);GO:0006955(BP:immune response);GO:0002377(BP:immunoglobulin production);GO:0050900(BP:leukocyte migration);GO:0006898(BP:receptor-mediated endocytosis);GO:0030449(BP:regulation …			Extracellular	PF07686(Immunoglobulin V-set domain)
P01715	Immunoglobulin lambda variable 3-1	IGLV3-1	FUNCTION: V region of the variable domain of immunoglobulin light chains that participates in the antigen recognition (PubMed:24600447). Immunoglobulins, also known as antibodies, are membrane-bound or secreted glycoproteins produced by B lymphocytes. In the recognition phase of humoral immunity, the membrane-bound immunoglobulins serve as receptors which, upon binding of a specific antigen, trig…	sp|P01715|LV301_HUMAN	sp|P01715|LV301_HUMAN Immunoglobulin lambda variable 3-1 OS=Homo sapiens OX=9606 GN=IGLV3-1 PE=1 SV=2	1	2	2	2	19.1	12.296			79875		70304	123620					374720			125060									93307			132900	128920		112530		Identified	GO:0006956(BP:complement activation);GO:0006958(BP:complement activation, classical pathway);GO:0038095(BP:Fc-epsilon receptor signaling pathway);GO:0038096(BP:Fc-gamma receptor signaling pathway involved in phagocytosis);GO:0006955(BP:immune response);GO:0002377(BP:immunoglobulin production);GO:0050900(BP:leukocyte migration);GO:0006898(BP:receptor-mediated endocytosis);GO:0030449(BP:regulation …			Extracellular	PF07686(Immunoglobulin V-set domain)
P01717	Immunoglobulin lambda variable 3-25	IGLV3-25	FUNCTION: V region of the variable domain of immunoglobulin light chains that participates in the antigen recognition (PubMed:24600447). Immunoglobulins, also known as antibodies, are membrane-bound or secreted glycoproteins produced by B lymphocytes. In the recognition phase of humoral immunity, the membrane-bound immunoglobulins serve as receptors which, upon binding of a specific antigen, trig…	sp|P01717|LV325_HUMAN;sp|A0A075B6K0|LV316_HUMAN	sp|P01717|LV325_HUMAN Immunoglobulin lambda variable 3-25 OS=Homo sapiens OX=9606 GN=IGLV3-25 PE=1 SV=2	2	4	4	1	36.6	12.011	329970	1048600	1753800	1313400	1202400	234610	1336800	250780	1544400	349630	1576400	1113400	458500	659310	788430		516320	757560	977520	403630	212240	625550	3019000	1576100	591170		1969200	234640	1125700	501890	Quantified	GO:0006956(BP:complement activation);GO:0006958(BP:complement activation, classical pathway);GO:0038095(BP:Fc-epsilon receptor signaling pathway);GO:0038096(BP:Fc-gamma receptor signaling pathway involved in phagocytosis);GO:0006955(BP:immune response);GO:0002377(BP:immunoglobulin production);GO:0050900(BP:leukocyte migration);GO:0006898(BP:receptor-mediated endocytosis);GO:0030449(BP:regulation …			Extracellular	PF07686(Immunoglobulin V-set domain)
P01718	Immunoglobulin lambda variable 3-27	IGLV3-27	FUNCTION: V region of the variable domain of immunoglobulin light chains that participates in the antigen recognition (PubMed:24600447). Immunoglobulins, also known as antibodies, are membrane-bound or secreted glycoproteins produced by B lymphocytes. In the recognition phase of humoral immunity, the membrane-bound immunoglobulins serve as receptors which, upon binding of a specific antigen, trig…	sp|P01718|LV327_HUMAN	sp|P01718|LV327_HUMAN Immunoglobulin lambda variable 3-27 OS=Homo sapiens OX=9606 GN=IGLV3-27 PE=1 SV=2	1	3	1	1	23.9	12.165	80094		207860				244230	212060	117390		268090													124060		165570					Identified	GO:0006956(BP:complement activation);GO:0006958(BP:complement activation, classical pathway);GO:0038095(BP:Fc-epsilon receptor signaling pathway);GO:0038096(BP:Fc-gamma receptor signaling pathway involved in phagocytosis);GO:0006955(BP:immune response);GO:0002377(BP:immunoglobulin production);GO:0050900(BP:leukocyte migration);GO:0006898(BP:receptor-mediated endocytosis);GO:0030449(BP:regulation …			Extracellular	PF07686(Immunoglobulin V-set domain)
P01721	Immunoglobulin lambda variable 6-57	IGLV6-57	FUNCTION: V region of the variable domain of immunoglobulin light chains that participates in the antigen recognition (PubMed:24600447). Immunoglobulins, also known as antibodies, are membrane-bound or secreted glycoproteins produced by B lymphocytes. In the recognition phase of humoral immunity, the membrane-bound immunoglobulins serve as receptors which, upon binding of a specific antigen, trig…	sp|P01721|LV657_HUMAN	sp|P01721|LV657_HUMAN Immunoglobulin lambda variable 6-57 OS=Homo sapiens OX=9606 GN=IGLV6-57 PE=1 SV=2	1	3	3	3	35.9	12.566	210720		293670			512070	515780	540500	493640		585280	1809100	559340	887270	526120	551800	386640	428610	962500	368360	1283000	32153	131600	443770	140900	480800	622830	292150	1154400	393590	Quantified	GO:0006956(BP:complement activation);GO:0006958(BP:complement activation, classical pathway);GO:0038095(BP:Fc-epsilon receptor signaling pathway);GO:0038096(BP:Fc-gamma receptor signaling pathway involved in phagocytosis);GO:0006955(BP:immune response);GO:0002377(BP:immunoglobulin production);GO:0050900(BP:leukocyte migration);GO:0006898(BP:receptor-mediated endocytosis);GO:0030449(BP:regulation …			Extracellular	PF07686(Immunoglobulin V-set domain)
P01762	Immunoglobulin heavy variable 3-11	IGHV3-11	FUNCTION: V region of the variable domain of immunoglobulin heavy chains that participates in the antigen recognition (PubMed:24600447). Immunoglobulins, also known as antibodies, are membrane-bound or secreted glycoproteins produced by B lymphocytes. In the recognition phase of humoral immunity, the membrane-bound immunoglobulins serve as receptors which, upon binding of a specific antigen, trig…	sp|P01762|HV311_HUMAN	sp|P01762|HV311_HUMAN Immunoglobulin heavy variable 3-11 OS=Homo sapiens OX=9606 GN=IGHV3-11 PE=1 SV=2	1	4	2	2	53.8	12.909				51775		116550			55361			86500			33188		31381		57671							37977					Identified	GO:0050853(BP:B cell receptor signaling pathway);GO:0006956(BP:complement activation);GO:0006958(BP:complement activation, classical pathway);GO:0042742(BP:defense response to bacterium);GO:0038095(BP:Fc-epsilon receptor signaling pathway);GO:0038096(BP:Fc-gamma receptor signaling pathway involved in phagocytosis);GO:0006955(BP:immune response);GO:0045087(BP:innate immune response);GO:0050900(BP:…			Extracellular	PF07686(Immunoglobulin V-set domain)
P01763	Immunoglobulin heavy variable 3-48	IGHV3-48	FUNCTION: V region of the variable domain of immunoglobulin heavy chains that participates in the antigen recognition (PubMed:24600447). Immunoglobulins, also known as antibodies, are membrane-bound or secreted glycoproteins produced by B lymphocytes. In the recognition phase of humoral immunity, the membrane-bound immunoglobulins serve as receptors which, upon binding of a specific antigen, trig…	sp|P01763|HV348_HUMAN	sp|P01763|HV348_HUMAN Immunoglobulin heavy variable 3-48 OS=Homo sapiens OX=9606 GN=IGHV3-48 PE=1 SV=2	1	3	1	1	35	12.812							151840					46965				340100															Identified	GO:0050853(BP:B cell receptor signaling pathway);GO:0006956(BP:complement activation);GO:0006958(BP:complement activation, classical pathway);GO:0042742(BP:defense response to bacterium);GO:0038095(BP:Fc-epsilon receptor signaling pathway);GO:0038096(BP:Fc-gamma receptor signaling pathway involved in phagocytosis);GO:0006955(BP:immune response);GO:0045087(BP:innate immune response);GO:0050900(BP:…			Extracellular	PF07686(Immunoglobulin V-set domain)
P01764	Immunoglobulin heavy variable 3-23	IGHV3-23	FUNCTION: V region of the variable domain of immunoglobulin heavy chains that participates in the antigen recognition (PubMed:24600447). Immunoglobulins, also known as antibodies, are membrane-bound or secreted glycoproteins produced by B lymphocytes. In the recognition phase of humoral immunity, the membrane-bound immunoglobulins serve as receptors which, upon binding of a specific antigen, trig…	sp|P01764|HV323_HUMAN	sp|P01764|HV323_HUMAN Immunoglobulin heavy variable 3-23 OS=Homo sapiens OX=9606 GN=IGHV3-23 PE=1 SV=2	1	5	5	2	57.3	12.582	515910	496050	808190	1112300	435070	902810	787860	894210	795660	599140	411940	896170	350940		496410	299060	430440	918870	721970	507370	934480	445860	619030	391780	420930	559120	590210	286740	583980	265480	Quantified	GO:0050853(BP:B cell receptor signaling pathway);GO:0006956(BP:complement activation);GO:0006958(BP:complement activation, classical pathway);GO:0042742(BP:defense response to bacterium);GO:0038095(BP:Fc-epsilon receptor signaling pathway);GO:0038096(BP:Fc-gamma receptor signaling pathway involved in phagocytosis);GO:0006955(BP:immune response);GO:0045087(BP:innate immune response);GO:0050900(BP:…			Extracellular	PF07686(Immunoglobulin V-set domain)
P01766	Immunoglobulin heavy variable 3-13	IGHV3-13	FUNCTION: V region of the variable domain of immunoglobulin heavy chains that participates in the antigen recognition (PubMed:24600447). Immunoglobulins, also known as antibodies, are membrane-bound or secreted glycoproteins produced by B lymphocytes. In the recognition phase of humoral immunity, the membrane-bound immunoglobulins serve as receptors which, upon binding of a specific antigen, trig…	sp|P01766|HV313_HUMAN	sp|P01766|HV313_HUMAN Immunoglobulin heavy variable 3-13 OS=Homo sapiens OX=9606 GN=IGHV3-13 PE=1 SV=2	1	2	1	1	27.6	12.506											409490			61604																	Identified	GO:0050853(BP:B cell receptor signaling pathway);GO:0006956(BP:complement activation);GO:0006958(BP:complement activation, classical pathway);GO:0042742(BP:defense response to bacterium);GO:0038095(BP:Fc-epsilon receptor signaling pathway);GO:0038096(BP:Fc-gamma receptor signaling pathway involved in phagocytosis);GO:0006955(BP:immune response);GO:0045087(BP:innate immune response);GO:0050900(BP:…			Extracellular	PF07686(Immunoglobulin V-set domain)
P01767	Immunoglobulin heavy variable 3-53	IGHV3-53	FUNCTION: V region of the variable domain of immunoglobulin heavy chains that participates in the antigen recognition (PubMed:24600447). Immunoglobulins, also known as antibodies, are membrane-bound or secreted glycoproteins produced by B lymphocytes. In the recognition phase of humoral immunity, the membrane-bound immunoglobulins serve as receptors which, upon binding of a specific antigen, trig…	sp|P01767|HV353_HUMAN;sp|A0A0C4DH42|HV366_HUMAN	sp|P01767|HV353_HUMAN Immunoglobulin heavy variable 3-53 OS=Homo sapiens OX=9606 GN=IGHV3-53 PE=1 SV=2;sp|A0A0C4DH42|HV366_HUMAN Immunoglobulin heavy variable 3-66 OS=Homo sapiens OX=9606 GN=IGHV3-66 PE=3 SV=1	2	4	1	1	40.5	12.769				293380			87976																								Identified	GO:0050853(BP:B cell receptor signaling pathway);GO:0006956(BP:complement activation);GO:0006958(BP:complement activation, classical pathway);GO:0042742(BP:defense response to bacterium);GO:0038095(BP:Fc-epsilon receptor signaling pathway);GO:0038096(BP:Fc-gamma receptor signaling pathway involved in phagocytosis);GO:0006955(BP:immune response);GO:0045087(BP:innate immune response);GO:0050900(BP:…			Extracellular	PF07686(Immunoglobulin V-set domain)
P01772	Immunoglobulin heavy variable 3-33	IGHV3-33	FUNCTION: V region of the variable domain of immunoglobulin heavy chains that participates in the antigen recognition (PubMed:24600447). Immunoglobulins, also known as antibodies, are membrane-bound or secreted glycoproteins produced by B lymphocytes. In the recognition phase of humoral immunity, the membrane-bound immunoglobulins serve as receptors which, upon binding of a specific antigen, trig…	sp|P01772|HV333_HUMAN	sp|P01772|HV333_HUMAN Immunoglobulin heavy variable 3-33 OS=Homo sapiens OX=9606 GN=IGHV3-33 PE=1 SV=2	1	4	1	0	38.5	13.074		62981	73997		1671700	114810	66275		30985		64094			21320	44564		48465		112640	32724	620030			37265	59823	50266			106890	126990	Quantified	GO:0050853(BP:B cell receptor signaling pathway);GO:0006956(BP:complement activation);GO:0006958(BP:complement activation, classical pathway);GO:0042742(BP:defense response to bacterium);GO:0038095(BP:Fc-epsilon receptor signaling pathway);GO:0038096(BP:Fc-gamma receptor signaling pathway involved in phagocytosis);GO:0006955(BP:immune response);GO:0045087(BP:innate immune response);GO:0050900(BP:…			Extracellular	PF07686(Immunoglobulin V-set domain)
P01780	Immunoglobulin heavy variable 3-7	IGHV3-7	FUNCTION: V region of the variable domain of immunoglobulin heavy chains that participates in the antigen recognition (PubMed:24600447). Immunoglobulins, also known as antibodies, are membrane-bound or secreted glycoproteins produced by B lymphocytes. In the recognition phase of humoral immunity, the membrane-bound immunoglobulins serve as receptors which, upon binding of a specific antigen, trig…	sp|P01780|HV307_HUMAN	sp|P01780|HV307_HUMAN Immunoglobulin heavy variable 3-7 OS=Homo sapiens OX=9606 GN=IGHV3-7 PE=1 SV=2	1	4	2	2	31.6	12.943	1592600	3289500	3417100	1780300	1101000	1756700	4219000		2083300	1427300	2722500	4447400	1597100	1478200	2959400	2847900	2748100	2006800	2552700	1264600	352920	2304600				1692800	10577000	3471400	4744000	2312200	Quantified	GO:0050853(BP:B cell receptor signaling pathway);GO:0006956(BP:complement activation);GO:0006958(BP:complement activation, classical pathway);GO:0042742(BP:defense response to bacterium);GO:0038095(BP:Fc-epsilon receptor signaling pathway);GO:0038096(BP:Fc-gamma receptor signaling pathway involved in phagocytosis);GO:0006955(BP:immune response);GO:0045087(BP:innate immune response);GO:0050900(BP:…			Extracellular	PF07686(Immunoglobulin V-set domain)
P01782	Immunoglobulin heavy variable 3-9	IGHV3-9	FUNCTION: V region of the variable domain of immunoglobulin heavy chains that participates in the antigen recognition (PubMed:24600447). Immunoglobulins, also known as antibodies, are membrane-bound or secreted glycoproteins produced by B lymphocytes. In the recognition phase of humoral immunity, the membrane-bound immunoglobulins serve as receptors which, upon binding of a specific antigen, trig…	sp|P01782|HV309_HUMAN;sp|P0DP04|HV43D_HUMAN	sp|P01782|HV309_HUMAN Immunoglobulin heavy variable 3-9 OS=Homo sapiens OX=9606 GN=IGHV3-9 PE=1 SV=2;sp|P0DP04|HV43D_HUMAN Immunoglobulin heavy variable 3-43D OS=Homo sapiens OX=9606 GN=IGHV3-43D PE=3 SV=1	2	4	4	3	53.4	12.945	733580	1779200	1543300	1332800	1665400	3363700	1838600	1071400	1179300	1225700	1235600	2367000	844810	1917100	994490	883900	1304000	2539200	2238600	1893600	4086300	2575300	2479000	2954000	2647000	1423400	3349600	1335800	2012000	2204300	Quantified	GO:0050853(BP:B cell receptor signaling pathway);GO:0006956(BP:complement activation);GO:0006958(BP:complement activation, classical pathway);GO:0042742(BP:defense response to bacterium);GO:0038095(BP:Fc-epsilon receptor signaling pathway);GO:0038096(BP:Fc-gamma receptor signaling pathway involved in phagocytosis);GO:0006955(BP:immune response);GO:0045087(BP:innate immune response);GO:0050900(BP:…			Extracellular	PF07686(Immunoglobulin V-set domain)
P01817	Immunoglobulin heavy variable 2-5	IGHV2-5	FUNCTION: V region of the variable domain of immunoglobulin heavy chains that participates in the antigen recognition (PubMed:24600447). Immunoglobulins, also known as antibodies, are membrane-bound or secreted glycoproteins produced by B lymphocytes. In the recognition phase of humoral immunity, the membrane-bound immunoglobulins serve as receptors which, upon binding of a specific antigen, trig…	sp|P01817|HV205_HUMAN	sp|P01817|HV205_HUMAN Immunoglobulin heavy variable 2-5 OS=Homo sapiens OX=9606 GN=IGHV2-5 PE=1 SV=2	1	2	2	2	31.9	13.231		70596		153820		134970	62775	44666	112500	93296	107020	95501	82116	44341	143190		141590		84616		219010					47931		64617	129880	80267	Quantified	GO:0050853(BP:B cell receptor signaling pathway);GO:0006956(BP:complement activation);GO:0006958(BP:complement activation, classical pathway);GO:0042742(BP:defense response to bacterium);GO:0038095(BP:Fc-epsilon receptor signaling pathway);GO:0038096(BP:Fc-gamma receptor signaling pathway involved in phagocytosis);GO:0006955(BP:immune response);GO:0045087(BP:innate immune response);GO:0050900(BP:…			Extracellular	PF07686(Immunoglobulin V-set domain)
P01834	Immunoglobulin kappa constant	IGKC	FUNCTION: Constant region of immunoglobulin light chains. Immunoglobulins, also known as antibodies, are membrane-bound or secreted glycoproteins produced by B lymphocytes. In the recognition phase of humoral immunity, the membrane-bound immunoglobulins serve as receptors which, upon binding of a specific antigen, trigger the clonal expansion and differentiation of B lymphocytes into immunoglobul…	sp|P01834|IGKC_HUMAN	sp|P01834|IGKC_HUMAN Immunoglobulin kappa constant OS=Homo sapiens OX=9606 GN=IGKC PE=1 SV=2	1	15	2	2	97.2	11.765	192040000	217360000	221060000	197470000	162350000	182620000	202830000	166520000	179460000	173860000	143610000	191950000	159500000	134900000	152530000	78895000	166560000	201840000	151630000	156070000	118460000	71822000	170690000	140190000	114160000	86177000	344740000	131080000	153060000	90100000	Quantified	GO:0050853(BP:B cell receptor signaling pathway);GO:0006956(BP:complement activation);GO:0006958(BP:complement activation, classical pathway);GO:0042742(BP:defense response to bacterium);GO:0038095(BP:Fc-epsilon receptor signaling pathway);GO:0038096(BP:Fc-gamma receptor signaling pathway involved in phagocytosis);GO:0006955(BP:immune response);GO:0045087(BP:innate immune response);GO:0050900(BP:…			Extracellular	PF07654(Immunoglobulin C1-set domain)
P01859	Immunoglobulin heavy constant gamma 2	IGHG2	FUNCTION: Constant region of immunoglobulin heavy chains. Immunoglobulins, also known as antibodies, are membrane-bound or secreted glycoproteins produced by B lymphocytes. In the recognition phase of humoral immunity, the membrane-bound immunoglobulins serve as receptors which, upon binding of a specific antigen, trigger the clonal expansion and differentiation of B lymphocytes into immunoglobul…	sp|P01859|IGHG2_HUMAN	sp|P01859|IGHG2_HUMAN Immunoglobulin heavy constant gamma 2 OS=Homo sapiens OX=9606 GN=IGHG2 PE=1 SV=2	1	23	17	10	64.7	35.9	163840000	138940000	152720000	168600000	147910000	226370000	204460000	202480000	148430000	175310000	150850000	261200000	136310000	200130000	234460000	139480000	128090000	206380000	150120000	210320000	256820000	111220000	214530000	126940000	130480000	78209000	250240000	140800000	187290000	163940000	Quantified	GO:0050853(BP:B cell receptor signaling pathway);GO:0006956(BP:complement activation);GO:0006958(BP:complement activation, classical pathway);GO:0042742(BP:defense response to bacterium);GO:0038096(BP:Fc-gamma receptor signaling pathway involved in phagocytosis);GO:0045087(BP:innate immune response);GO:0006911(BP:phagocytosis, engulfment);GO:0006910(BP:phagocytosis, recognition);GO:0050871(BP:pos…			Extracellular	PF07654(Immunoglobulin C1-set domain)
P01860	Immunoglobulin heavy constant gamma 3	IGHG3	FUNCTION: Constant region of immunoglobulin heavy chains. Immunoglobulins, also known as antibodies, are membrane-bound or secreted glycoproteins produced by B lymphocytes. In the recognition phase of humoral immunity, the membrane-bound immunoglobulins serve as receptors which, upon binding of a specific antigen, trigger the clonal expansion and differentiation of B lymphocytes into immunoglobul…	sp|P01860|IGHG3_HUMAN	sp|P01860|IGHG3_HUMAN Immunoglobulin heavy constant gamma 3 OS=Homo sapiens OX=9606 GN=IGHG3 PE=1 SV=2	1	20	8	8	55.2	41.287	75509000	46253000	118420000	47649000	51889000	69259000	25463000	58411000	91087000	65768000	45006000	30866000	31495000	49783000	80143000	62950000	72544000	48131000	38186000	28543000	64525000	86223000	37673000	28144000	45958000	15028000	68553000	23272000	83283000	36357000	Quantified	GO:0050853(BP:B cell receptor signaling pathway);GO:0006956(BP:complement activation);GO:0006958(BP:complement activation, classical pathway);GO:0042742(BP:defense response to bacterium);GO:0038096(BP:Fc-gamma receptor signaling pathway involved in phagocytosis);GO:0045087(BP:innate immune response);GO:0006911(BP:phagocytosis, engulfment);GO:0006910(BP:phagocytosis, recognition);GO:0050871(BP:pos…			Extracellular	PF07654(Immunoglobulin C1-set domain)
P01861	Immunoglobulin heavy constant gamma 4	IGHG4	FUNCTION: Constant region of immunoglobulin heavy chains. Immunoglobulins, also known as antibodies, are membrane-bound or secreted glycoproteins produced by B lymphocytes. In the recognition phase of humoral immunity, the membrane-bound immunoglobulins serve as receptors which, upon binding of a specific antigen, trigger the clonal expansion and differentiation of B lymphocytes into immunoglobul…	sp|P01861|IGHG4_HUMAN	sp|P01861|IGHG4_HUMAN Immunoglobulin heavy constant gamma 4 OS=Homo sapiens OX=9606 GN=IGHG4 PE=1 SV=1	1	17	9	9	67	35.94	74623000	116580000	148550000	88209000	72529000	50396000	107250000	86147000	66362000	179990000	123790000	65976000	94712000	69972000	168620000	46190000	81754000	93225000	89407000	143690000	76291000	40430000	80058000	33503000	62883000	51824000	306490000	61305000	47518000	61962000	Quantified	GO:0050853(BP:B cell receptor signaling pathway);GO:0006956(BP:complement activation);GO:0006958(BP:complement activation, classical pathway);GO:0019221(BP:cytokine-mediated signaling pathway);GO:0042742(BP:defense response to bacterium);GO:0038096(BP:Fc-gamma receptor signaling pathway involved in phagocytosis);GO:0045087(BP:innate immune response);GO:0006911(BP:phagocytosis, engulfment);GO:0006…			Extracellular	PF07654(Immunoglobulin C1-set domain)
P01871	Immunoglobulin heavy constant mu	IGHM	FUNCTION: Constant region of immunoglobulin heavy chains. Immunoglobulins, also known as antibodies, are membrane-bound or secreted glycoproteins produced by B lymphocytes. In the recognition phase of humoral immunity, the membrane-bound immunoglobulins serve as receptors which, upon binding of a specific antigen, trigger the clonal expansion and differentiation of B lymphocytes into immunoglobul…	sp|P01871|IGHM_HUMAN	sp|P01871|IGHM_HUMAN Immunoglobulin heavy constant mu OS=Homo sapiens OX=9606 GN=IGHM PE=1 SV=4	1	15	15	5	43.7	49.439	18449000	19858000	35649000	16225000	18658000	13898000	17555000	16325000	18545000	10925000	8228100	9352500	15289000	14618000	28104000	8449000	16152000	8460700	11374000	26410000	20498000	9881200	24166000	25406000	17892000	21837000	9472100	11831000	10907000	14121000	Quantified	GO:0002250(BP:adaptive immune response);GO:0019731(BP:antibacterial humoral response);GO:0050853(BP:B cell receptor signaling pathway);GO:0006958(BP:complement activation, classical pathway);GO:0042742(BP:defense response to bacterium);GO:0050829(BP:defense response to Gram-negative bacterium);GO:0045087(BP:innate immune response);GO:0050900(BP:leukocyte migration);GO:0006911(BP:phagocytosis, eng…			Extracellular	PF07654(Immunoglobulin C1-set domain)
P01876	Immunoglobulin heavy constant alpha 1	IGHA1	FUNCTION: Constant region of immunoglobulin heavy chains. Immunoglobulins, also known as antibodies, are membrane-bound or secreted glycoproteins produced by B lymphocytes. In the recognition phase of humoral immunity, the membrane-bound immunoglobulins serve as receptors which, upon binding of a specific antigen, trigger the clonal expansion and differentiation of B lymphocytes into immunoglobul…	sp|P01876|IGHA1_HUMAN	sp|P01876|IGHA1_HUMAN Immunoglobulin heavy constant alpha 1 OS=Homo sapiens OX=9606 GN=IGHA1 PE=1 SV=2	1	18	18	12	74.8	37.654	114870000	68077000	196310000	102510000	63067000	59173000	121930000	153510000	126720000	77029000	86893000	115900000	79971000	112720000	134660000	94932000	91266000	112080000	69394000	116730000	122670000	83239000	95510000	75319000	108170000	96470000	161350000	90809000	91536000	46835000	Quantified	GO:0019731(BP:antibacterial humoral response);GO:0050853(BP:B cell receptor signaling pathway);GO:0006958(BP:complement activation, classical pathway);GO:0042742(BP:defense response to bacterium);GO:0003094(BP:glomerular filtration);GO:0006955(BP:immune response);GO:0045087(BP:innate immune response);GO:0050900(BP:leukocyte migration);GO:0006911(BP:phagocytosis, engulfment);GO:0006910(BP:phagocyt…			Extracellular	PF07654(Immunoglobulin C1-set domain)
P01880	Immunoglobulin heavy constant delta	IGHD	FUNCTION: Constant region of immunoglobulin heavy chains. Immunoglobulins, also known as antibodies, are membrane-bound or secreted glycoproteins produced by B lymphocytes. In the recognition phase of humoral immunity, the membrane-bound immunoglobulins serve as receptors which, upon binding of a specific antigen, trigger the clonal expansion and differentiation of B lymphocytes into immunoglobul…	sp|P01880|IGHD_HUMAN;sp|P0DOX3|IGD_HUMAN	sp|P01880|IGHD_HUMAN Immunoglobulin heavy constant delta OS=Homo sapiens OX=9606 GN=IGHD PE=1 SV=3;sp|P0DOX3|IGD_HUMAN Immunoglobulin delta heavy chain OS=Homo sapiens OX=9606 PE=1 SV=1	2	12	12	12	47.9	42.352	221330	1500100	17651000	2467300	1324100	1029300	1485800	5291500	6258700	712590		3050400	1941600	1542100		291720	1325800	1093500	1590000	847650	336160	3013100	6904700		1553000				6625800	1228100	Quantified	GO:0050853(BP:B cell receptor signaling pathway);GO:0006958(BP:complement activation, classical pathway);GO:0042742(BP:defense response to bacterium);GO:0006955(BP:immune response);GO:0045087(BP:innate immune response);GO:0006911(BP:phagocytosis, engulfment);GO:0006910(BP:phagocytosis, recognition);GO:0050871(BP:positive regulation of B cell activation);GO:0050716(BP:positive regulation of interl…			Nuclear	PF00047(Immunoglobulin domain);PF07654(Immunoglobulin C1-set domain)
P02042	Hemoglobin subunit delta	HBD	FUNCTION: Involved in oxygen transport from the lung to the various peripheral tissues.	sp|P02042|HBD_HUMAN	sp|P02042|HBD_HUMAN Hemoglobin subunit delta OS=Homo sapiens OX=9606 GN=HBD PE=1 SV=2	1	9	2	2	56.5	16.055				50653			48877			36432		39468		60129	82194	105220	128270	51332	42942	51305					150880	141600		104270	18393	105860	Quantified	GO:0007596(BP:blood coagulation);GO:0098869(BP:cellular oxidant detoxification);GO:0042744(BP:hydrogen peroxide catabolic process);GO:0072562(CC:blood microparticle);GO:0005829(CC:cytosol);GO:0031838(CC:haptoglobin-hemoglobin complex);GO:0005833(CC:hemoglobin complex);GO:0020037(MF:heme binding);GO:0031721(MF:hemoglobin alpha binding);GO:0046872(MF:metal ion binding);GO:0043177(MF:organic acid bi…			Extracellular;Cytoplasmic	PF00042(Globin)
P02452	Collagen alpha-1(I) chain	COL1A1	FUNCTION: Type I collagen is a member of group I collagen (fibrillar forming collagen).	sp|P02452|CO1A1_HUMAN;CON__Q862S4	sp|P02452|CO1A1_HUMAN Collagen alpha-1(I) chain OS=Homo sapiens OX=9606 GN=COL1A1 PE=1 SV=5	2	5	5	5	6.6	138.94		86146				134880	115120	310580	123270	118040	173980	73524			107300			166890	133130	74425	158420					77144		77390	93519		Quantified	GO:0007596(BP:blood coagulation);GO:0001568(BP:blood vessel development);GO:0060346(BP:bone trabecula formation);GO:0060351(BP:cartilage development involved in endochondral bone morphogenesis);GO:0071230(BP:cellular response to amino acid stimulus);GO:0071364(BP:cellular response to epidermal growth factor stimulus);GO:0044344(BP:cellular response to fibroblast growth factor stimulus);GO:1902618…	hsa:1277(COL1A1)	hsa04926(Relaxin signaling pathway );hsa04611(Platelet activation );hsa04510(Focal adhesion );hsa04974(Protein digestion and absorption );hsa04151(PI3K-Akt signaling pathway );hsa04512(ECM-receptor interaction )	Extracellular;Nuclear	PF01410(Fibrillar collagen C-terminal domain);PF00093(von Willebrand factor type C domain);PF01391(Collagen triple helix repeat (20 copies))
P02461	Collagen alpha-1(III) chain	COL3A1	FUNCTION: Collagen type III occurs in most soft connective tissues along with type I collagen. Involved in regulation of cortical development. Is the major ligand of ADGRG1 in the developing brain and binding to ADGRG1 inhibits neuronal migration and activates the RhoA pathway by coupling ADGRG1 to GNA13 and possibly GNA12.	sp|P02461|CO3A1_HUMAN	sp|P02461|CO3A1_HUMAN Collagen alpha-1(III) chain OS=Homo sapiens OX=9606 GN=COL3A1 PE=1 SV=4	1	1	1	1	1.4	138.56						62859			63171									58777													Identified	GO:0060414(BP:aorta smooth muscle tissue morphogenesis);GO:0007160(BP:cell-matrix adhesion);GO:0071230(BP:cellular response to amino acid stimulus);GO:0021987(BP:cerebral cortex development);GO:0030199(BP:collagen fibril organization);GO:0048565(BP:digestive tract development);GO:0030198(BP:extracellular matrix organization);GO:0007507(BP:heart development);GO:0007229(BP:integrin-mediated signali…	hsa:1281(COL3A1)	hsa04611(Platelet activation );hsa04926(Relaxin signaling pathway );hsa04974(Protein digestion and absorption )	Extracellular;Nuclear	PF01391(Collagen triple helix repeat (20 copies));PF01410(Fibrillar collagen C-terminal domain);PF00093(von Willebrand factor type C domain)
P02462	Collagen alpha-1(IV) chain	COL4A1	FUNCTION: Type IV collagen is the major structural component of glomerular basement membranes (GBM), forming a 'chicken-wire' meshwork together with laminins, proteoglycans and entactin/nidogen. {ECO:0000250|UniProtKB:P02463}.; FUNCTION: Arresten, comprising the C-terminal NC1 domain, inhibits angiogenesis and tumor formation. The C-terminal half is found to possess the anti-angiogenic activity. …	sp|P02462|CO4A1_HUMAN	sp|P02462|CO4A1_HUMAN Collagen alpha-1(IV) chain OS=Homo sapiens OX=9606 GN=COL4A1 PE=1 SV=4	1	1	1	1	0.9	160.61	31777	17049		13668																		84496		36094	31680						Identified	GO:0071711(BP:basement membrane organization);GO:0048514(BP:blood vessel morphogenesis);GO:0007420(BP:brain development);GO:0001569(BP:branching involved in blood vessel morphogenesis);GO:0071230(BP:cellular response to amino acid stimulus);GO:0038063(BP:collagen-activated tyrosine kinase receptor signaling pathway);GO:0030855(BP:epithelial cell differentiation);GO:0030198(BP:extracellular matrix…	hsa:1282(COL4A1)	hsa04151(PI3K-Akt signaling pathway );hsa04926(Relaxin signaling pathway );hsa04510(Focal adhesion );hsa04974(Protein digestion and absorption );hsa04512(ECM-receptor interaction )	Extracellular;Nuclear	PF01413(C-terminal tandem repeated domain in type 4 procollagen);PF01391(Collagen triple helix repeat (20 copies))
P02647	Apolipoprotein A-I	APOA1	FUNCTION: Participates in the reverse transport of cholesterol from tissues to the liver for excretion by promoting cholesterol efflux from tissues and by acting as a cofactor for the lecithin cholesterol acyltransferase (LCAT). As part of the SPAP complex, activates spermatozoa motility. {ECO:0000269|PubMed:1909888}.	sp|P02647|APOA1_HUMAN;CON__P15497	sp|P02647|APOA1_HUMAN Apolipoprotein A-I OS=Homo sapiens OX=9606 GN=APOA1 PE=1 SV=1	2	48	48	48	92.1	30.777	803120000	551360000	415450000	553660000	535380000	365600000	548850000	520820000	392530000	401120000	571360000	399040000	424980000	490560000	457040000	435050000	423480000	463120000	667650000	622100000	617820000	607780000	540300000	700010000	631860000	477840000	507390000	482270000	497510000	518510000	Quantified	GO:0030325(BP:adrenal gland development);GO:0031100(BP:animal organ regeneration);GO:0043534(BP:blood vessel endothelial cell migration);GO:0044267(BP:cellular protein metabolic process);GO:0006695(BP:cholesterol biosynthetic process);GO:0033344(BP:cholesterol efflux);GO:0042632(BP:cholesterol homeostasis);GO:0070508(BP:cholesterol import);GO:0008203(BP:cholesterol metabolic process);GO:0030301(B…	hsa:335(APOA1)	hsa04975(Fat digestion and absorption );hsa03320(PPAR signaling pathway );hsa04977(Vitamin digestion and absorption );hsa04979(Cholesterol metabolism )	Extracellular	PF01442(Apolipoprotein A1/A4/E domain)
P02649	Apolipoprotein E	APOE	FUNCTION: APOE is an apolipoprotein, a protein associating with lipid particles, that mainly functions in lipoprotein-mediated lipid transport between organs via the plasma and interstitial fluids (PubMed:6860692, PubMed:1911868, PubMed:14754908). APOE is a core component of plasma lipoproteins and is involved in their production, conversion and clearance (PubMed:6860692, PubMed:2762297, PubMed:1…	sp|P02649|APOE_HUMAN;CON__Q03247	sp|P02649|APOE_HUMAN Apolipoprotein E OS=Homo sapiens OX=9606 GN=APOE PE=1 SV=1	2	14	14	14	51.4	36.154	6360800	2065600	2929900	2821900	1651000	1509600	4794600	394900	1155400	2569700	2441100	1235000	1205900	2379700	5132500	2216600	2845300	2341000	2335000	2542000	3771300	2457100	2148100	2774200	3522700	1770900	3732400	2212400	1767300	2482600	Quantified	GO:0097113(BP:AMPA glutamate receptor clustering);GO:0042982(BP:amyloid precursor protein metabolic process);GO:0048844(BP:artery morphogenesis);GO:0006874(BP:cellular calcium ion homeostasis);GO:0044267(BP:cellular protein metabolic process);GO:0019934(BP:cGMP-mediated signaling);GO:0006707(BP:cholesterol catabolic process);GO:0033344(BP:cholesterol efflux);GO:0042632(BP:cholesterol homeostasis)…	hsa:348(APOE)	hsa04979(Cholesterol metabolism )	Extracellular	PF01442(Apolipoprotein A1/A4/E domain)
P02652	Apolipoprotein A-II	APOA2	FUNCTION: May stabilize HDL (high density lipoprotein) structure by its association with lipids, and affect the HDL metabolism.	sp|P02652|APOA2_HUMAN	sp|P02652|APOA2_HUMAN Apolipoprotein A-II OS=Homo sapiens OX=9606 GN=APOA2 PE=1 SV=1	1	10	10	10	72	11.175	3894100	4158000	3984400	6187600	4394300	2671600	5581300	9575900	3166600	3621300	7335700	7509800	4186700	6660300	4007500	6909100	6581800	10086000	6838400	3210400	11676000	2695000	8308000	10495000	8100200	9453100	11084000	3484200	5172000	3276300	Quantified	GO:0002526(BP:acute inflammatory response);GO:0031100(BP:animal organ regeneration);GO:0044267(BP:cellular protein metabolic process);GO:0033344(BP:cholesterol efflux);GO:0042632(BP:cholesterol homeostasis);GO:0008203(BP:cholesterol metabolic process);GO:0030301(BP:cholesterol transport);GO:0034378(BP:chylomicron assembly);GO:0034371(BP:chylomicron remodeling);GO:0046340(BP:diacylglycerol catabol…	hsa:336(APOA2)	hsa04979(Cholesterol metabolism );hsa03320(PPAR signaling pathway )	Extracellular	PF04711(Apolipoprotein A-II (ApoA-II))
P02654	Apolipoprotein C-I	APOC1	FUNCTION: Inhibitor of lipoprotein binding to the low density lipoprotein (LDL) receptor, LDL receptor-related protein, and very low density lipoprotein (VLDL) receptor. Associates with high density lipoproteins (HDL) and the triacylglycerol-rich lipoproteins in the plasma and makes up about 10% of the protein of the VLDL and 2% of that of HDL. Appears to interfere directly with fatty acid uptake…	sp|P02654|APOC1_HUMAN	sp|P02654|APOC1_HUMAN Apolipoprotein C-I OS=Homo sapiens OX=9606 GN=APOC1 PE=1 SV=1	1	5	5	5	28.9	9.3318	673670	443560	119810	1209500	495630	82498	2033200	1472500	676460	152130	755920	615790	223540	618430	1123400	3602400	1268100	1159800	1805000	1216800	791920	420830	163460	1280500	1199000	2498800	400290	1009600	1229800	661400	Quantified	GO:0033344(BP:cholesterol efflux);GO:0008203(BP:cholesterol metabolic process);GO:0034382(BP:chylomicron remnant clearance);GO:0034375(BP:high-density lipoprotein particle remodeling);GO:0006629(BP:lipid metabolic process);GO:0042157(BP:lipoprotein metabolic process);GO:0032375(BP:negative regulation of cholesterol transport);GO:0045717(BP:negative regulation of fatty acid biosynthetic process);G…	hsa:341(APOC1)	hsa04979(Cholesterol metabolism )	Extracellular	PF04691(Apolipoprotein C-I (ApoC-1))
P02655	Apolipoprotein C-II	APOC2	FUNCTION: Component of chylomicrons, very low-density lipoproteins (VLDL), low-density lipoproteins (LDL), and high-density lipoproteins (HDL) in plasma. Plays an important role in lipoprotein metabolism as an activator of lipoprotein lipase. Both proapolipoprotein C-II and apolipoprotein C-II can activate lipoprotein lipase. In normolipidemic individuals, it is mainly distributed in the HDL, whe…	sp|P02655|APOC2_HUMAN	sp|P02655|APOC2_HUMAN Apolipoprotein C-II OS=Homo sapiens OX=9606 GN=APOC2 PE=1 SV=1	1	3	3	3	34.7	11.284	18683															12361									10834						Identified	GO:0033344(BP:cholesterol efflux);GO:0042632(BP:cholesterol homeostasis);GO:0034378(BP:chylomicron assembly);GO:0034382(BP:chylomicron remnant clearance);GO:0034371(BP:chylomicron remodeling);GO:0034384(BP:high-density lipoprotein particle clearance);GO:0034375(BP:high-density lipoprotein particle remodeling);GO:0016042(BP:lipid catabolic process);GO:0042953(BP:lipoprotein transport);GO:0032375(B…	hsa:344(APOC2)	hsa04979(Cholesterol metabolism )	Extracellular	PF05355(Apolipoprotein C-II)
P02656	Apolipoprotein C-III	APOC3	FUNCTION: Component of triglyceride-rich very low density lipoproteins (VLDL) and high density lipoproteins (HDL) in plasma (PubMed:18201179, PubMed:22510806). Plays a multifaceted role in triglyceride homeostasis (PubMed:18201179, PubMed:22510806). Intracellularly, promotes hepatic very low density lipoprotein 1 (VLDL1) assembly and secretion; extracellularly, attenuates hydrolysis and clearance…	sp|P02656|APOC3_HUMAN	sp|P02656|APOC3_HUMAN Apolipoprotein C-III OS=Homo sapiens OX=9606 GN=APOC3 PE=1 SV=1	1	7	7	7	58.6	10.852	8468700	7383700	11070000	9092800	4530800	8892300	13015000	6399700	8947100	7156300	12922000	3325900	3811600	7269500	6636300	7435900	7825400	3717500	13075000	7074900	6014700	10735000	7216200	16226000	8230500	9198000	17444000	4373000	5683200	10954000	Quantified	GO:0033344(BP:cholesterol efflux);GO:0042632(BP:cholesterol homeostasis);GO:0034378(BP:chylomicron assembly);GO:0034382(BP:chylomicron remnant clearance);GO:0034371(BP:chylomicron remodeling);GO:0007186(BP:G protein-coupled receptor signaling pathway);GO:0034375(BP:high-density lipoprotein particle remodeling);GO:0042157(BP:lipoprotein metabolic process);GO:0060621(BP:negative regulation of chole…	hsa:345(APOC3)	hsa03320(PPAR signaling pathway );hsa04979(Cholesterol metabolism )	Extracellular	PF05778(Apolipoprotein CIII (Apo-CIII))
P02671	Fibrinogen alpha chain	FGA	FUNCTION: Cleaved by the protease thrombin to yield monomers which, together with fibrinogen beta (FGB) and fibrinogen gamma (FGG), polymerize to form an insoluble fibrin matrix. Fibrin has a major function in hemostasis as one of the primary components of blood clots. In addition, functions during the early stages of wound repair to stabilize the lesion and guide cell migration during re-epithel…	sp|P02671|FIBA_HUMAN;CON__P02672	sp|P02671|FIBA_HUMAN Fibrinogen alpha chain OS=Homo sapiens OX=9606 GN=FGA PE=1 SV=2	2	40	40	40	55.3	94.972	107020000	84885000	128210000	70523000	72329000	102150000	109430000	108500000	67613000	141710000	71820000	59743000	77274000	54727000	38235000	50703000	47077000	55269000	71396000	50586000	41371000	62353000	59932000	50714000	62395000	53892000	38006000	86102000	35212000	61071000	Quantified	GO:0002250(BP:adaptive immune response);GO:0007596(BP:blood coagulation);GO:0072377(BP:blood coagulation, common pathway);GO:0072378(BP:blood coagulation, fibrin clot formation);GO:0007160(BP:cell-matrix adhesion);GO:0044267(BP:cellular protein metabolic process);GO:0034622(BP:cellular protein-containing complex assembly);GO:0030198(BP:extracellular matrix organization);GO:0042730(BP:fibrinolysis…	hsa:2243(FGA)	hsa04610(Complement and coagulation cascades );hsa04611(Platelet activation );hsa05171(Coronavirus disease - COVID-19 )	Nuclear	PF00147(Fibrinogen beta and gamma chains, C-terminal globular domain);PF08702(Fibrinogen alpha/beta chain family);PF12160(Fibrinogen alpha C domain)
P02675	Fibrinogen beta chain	FGB	FUNCTION: Cleaved by the protease thrombin to yield monomers which, together with fibrinogen alpha (FGA) and fibrinogen gamma (FGG), polymerize to form an insoluble fibrin matrix. Fibrin has a major function in hemostasis as one of the primary components of blood clots. In addition, functions during the early stages of wound repair to stabilize the lesion and guide cell migration during re-epithe…	sp|P02675|FIBB_HUMAN	sp|P02675|FIBB_HUMAN Fibrinogen beta chain OS=Homo sapiens OX=9606 GN=FGB PE=1 SV=2	1	42	42	38	76.8	55.928	51753000	41267000	61750000	45021000	52459000	58571000	54300000	60371000	54088000	79173000	28935000	48506000	45599000	32614000	31155000	42717000	36377000	44543000	42195000	45630000	36151000	54836000	60011000	42937000	56919000	33342000	32672000	61572000	34453000	54269000	Quantified	GO:0002250(BP:adaptive immune response);GO:0007596(BP:blood coagulation);GO:0072378(BP:blood coagulation, fibrin clot formation);GO:0007160(BP:cell-matrix adhesion);GO:0034622(BP:cellular protein-containing complex assembly);GO:0071347(BP:cellular response to interleukin-1);GO:0044320(BP:cellular response to leptin stimulus);GO:0030198(BP:extracellular matrix organization);GO:0042730(BP:fibrinoly…	hsa:2244(FGB)	hsa04611(Platelet activation );hsa05171(Coronavirus disease - COVID-19 );hsa04610(Complement and coagulation cascades )	Nuclear	PF08702(Fibrinogen alpha/beta chain family);PF00147(Fibrinogen beta and gamma chains, C-terminal globular domain)
P02679	Fibrinogen gamma chain	FGG	FUNCTION: Together with fibrinogen alpha (FGA) and fibrinogen beta (FGB), polymerizes to form an insoluble fibrin matrix. Has a major function in hemostasis as one of the primary components of blood clots. In addition, functions during the early stages of wound repair to stabilize the lesion and guide cell migration during re-epithelialization. Was originally thought to be essential for platelet …	sp|P02679|FIBG_HUMAN	sp|P02679|FIBG_HUMAN Fibrinogen gamma chain OS=Homo sapiens OX=9606 GN=FGG PE=1 SV=3	1	30	30	30	71.7	51.511	81254000	49313000	83138000	82240000	73120000	83615000	83556000	70108000	63061000	105000000	49061000	50679000	57705000	38898000	34328000	64763000	41259000	41205000	69167000	53359000	53938000	72084000	67566000	62063000	72754000	46034000	43174000	84953000	41223000	71472000	Quantified	GO:0007596(BP:blood coagulation);GO:0072378(BP:blood coagulation, fibrin clot formation);GO:0007160(BP:cell-matrix adhesion);GO:0044267(BP:cellular protein metabolic process);GO:0034622(BP:cellular protein-containing complex assembly);GO:0071347(BP:cellular response to interleukin-1);GO:0071354(BP:cellular response to interleukin-6);GO:0030198(BP:extracellular matrix organization);GO:0042730(BP:f…	hsa:2266(FGG)	hsa05171(Coronavirus disease - COVID-19 );hsa04610(Complement and coagulation cascades );hsa04611(Platelet activation )	Extracellular;Cytoplasmic	PF08702(Fibrinogen alpha/beta chain family);PF00147(Fibrinogen beta and gamma chains, C-terminal globular domain)
P02741	C-reactive protein	CRP	FUNCTION: Displays several functions associated with host defense: it promotes agglutination, bacterial capsular swelling, phagocytosis and complement fixation through its calcium-dependent binding to phosphorylcholine. Can interact with DNA and histones and may scavenge nuclear material released from damaged circulating cells.	sp|P02741|CRP_HUMAN	sp|P02741|CRP_HUMAN C-reactive protein OS=Homo sapiens OX=9606 GN=CRP PE=1 SV=1	1	2	2	2	12.1	25.038												77308	53867	52274																119290	Identified	GO:0006953(BP:acute-phase response);GO:0006958(BP:complement activation, classical pathway);GO:0050830(BP:defense response to Gram-positive bacterium);GO:0006954(BP:inflammatory response);GO:0045087(BP:innate immune response);GO:0044793(BP:negative regulation by host of viral process);GO:0097756(BP:negative regulation of blood vessel diameter);GO:0010888(BP:negative regulation of lipid storage);G…			Extracellular	PF00354(Pentaxin family)
P02743	Serum amyloid P-component	APCS	FUNCTION: Can interact with DNA and histones and may scavenge nuclear material released from damaged circulating cells. May also function as a calcium-dependent lectin.	sp|P02743|SAMP_HUMAN	sp|P02743|SAMP_HUMAN Serum amyloid P-component OS=Homo sapiens OX=9606 GN=APCS PE=1 SV=2	1	6	6	6	31.4	25.387	955760	2129700	1937000	4763900	3447100	2568700	2063400	1223500	1709000	3091600	2904500	2037900	2133800	2399800	1648300	1648900	2793000	1679000	3517500	1265000	2073600	1670900	1208800	1088500	3947700	1659600	1941700	3736900	1914400	2862600	Quantified	GO:0006953(BP:acute-phase response);GO:0044267(BP:cellular protein metabolic process);GO:0051131(BP:chaperone-mediated protein complex assembly);GO:0006958(BP:complement activation, classical pathway);GO:0045087(BP:innate immune response);GO:0044869(BP:negative regulation by host of viral exo-alpha-sialidase activity);GO:0044871(BP:negative regulation by host of viral glycoprotein metabolic proce…			Extracellular;PlasmaMembrane	PF00354(Pentaxin family)
P02745	Complement C1q subcomponent subunit A	C1QA	FUNCTION: C1q associates with the proenzymes C1r and C1s to yield C1, the first component of the serum complement system. The collagen-like regions of C1q interact with the Ca(2+)-dependent C1r(2)C1s(2) proenzyme complex, and efficient activation of C1 takes place on interaction of the globular heads of C1q with the Fc regions of IgG or IgM antibody present in immune complexes.	sp|P02745|C1QA_HUMAN	sp|P02745|C1QA_HUMAN Complement C1q subcomponent subunit A OS=Homo sapiens OX=9606 GN=C1QA PE=1 SV=2	1	3	3	3	24.9	26.016	57911		53644	289420	204490	117010	236930		230090	164820	195970	315210	126680	260780	295870	561260	65490	77409	173100	346890						254660	70136	236950	392860	335540	Quantified	GO:0007568(BP:aging);GO:0048143(BP:astrocyte activation);GO:0007267(BP:cell-cell signaling);GO:0006956(BP:complement activation);GO:0006958(BP:complement activation, classical pathway);GO:0150062(BP:complement-mediated synapse pruning);GO:0045087(BP:innate immune response);GO:0001774(BP:microglial cell activation);GO:0016322(BP:neuron remodeling);GO:1901216(BP:positive regulation of neuron death)…	hsa:712(C1QA)	hsa04610(Complement and coagulation cascades );hsa05171(Coronavirus disease - COVID-19 )	Extracellular	PF01391(Collagen triple helix repeat (20 copies));PF00386(C1q domain)
P02746	Complement C1q subcomponent subunit B	C1QB	FUNCTION: C1q associates with the proenzymes C1r and C1s to yield C1, the first component of the serum complement system. The collagen-like regions of C1q interact with the Ca(2+)-dependent C1r(2)C1s(2) proenzyme complex, and efficient activation of C1 takes place on interaction of the globular heads of C1q with the Fc regions of IgG or IgM antibody present in immune complexes.	sp|P02746|C1QB_HUMAN	sp|P02746|C1QB_HUMAN Complement C1q subcomponent subunit B OS=Homo sapiens OX=9606 GN=C1QB PE=1 SV=3	1	3	3	3	20.2	26.721	644480	347760	708530	286650	833160	327330	691540	549410	804530	448370	750880	191000	494180	529050	303820	475340	142950	363450	265150	351870	738440	336110	138270	531570	292420	364160	541040	190480	233170	330940	Quantified	GO:0006956(BP:complement activation);GO:0006958(BP:complement activation, classical pathway);GO:0045087(BP:innate immune response);GO:0048839(BP:inner ear development);GO:0030449(BP:regulation of complement activation);GO:0098883(BP:synapse pruning);GO:0072562(CC:blood microparticle);GO:0005623(CC:cell);GO:0005581(CC:collagen trimer);GO:0062023(CC:collagen-containing extracellular matrix);GO:0005…	hsa:713(C1QB)	hsa04610(Complement and coagulation cascades );hsa05171(Coronavirus disease - COVID-19 )	Extracellular	PF00386(C1q domain);PF01391(Collagen triple helix repeat (20 copies))
P02747	Complement C1q subcomponent subunit C	C1QC	FUNCTION: C1q associates with the proenzymes C1r and C1s to yield C1, the first component of the serum complement system. The collagen-like regions of C1q interact with the Ca(2+)-dependent C1r(2)C1s(2) proenzyme complex, and efficient activation of C1 takes place on interaction of the globular heads of C1q with the Fc regions of IgG or IgM antibody present in immune complexes.	sp|P02747|C1QC_HUMAN	sp|P02747|C1QC_HUMAN Complement C1q subcomponent subunit C OS=Homo sapiens OX=9606 GN=C1QC PE=1 SV=3	1	1	1	1	7.3	25.773			348900													25291	20097	152500			35951	597950	412270	183730	46093	106890	168520		14403		Quantified	GO:0006956(BP:complement activation);GO:0006958(BP:complement activation, classical pathway);GO:0006955(BP:immune response);GO:0045087(BP:innate immune response);GO:0030853(BP:negative regulation of granulocyte differentiation);GO:0045650(BP:negative regulation of macrophage differentiation);GO:0030449(BP:regulation of complement activation);GO:0098883(BP:synapse pruning);GO:0072562(CC:blood micr…	hsa:714(C1QC)	hsa05171(Coronavirus disease - COVID-19 );hsa04610(Complement and coagulation cascades )	Extracellular	PF00386(C1q domain);PF01391(Collagen triple helix repeat (20 copies))
P02748	Complement component C9	C9	FUNCTION: Constituent of the membrane attack complex (MAC) that plays a key role in the innate and adaptive immune response by forming pores in the plasma membrane of target cells (PubMed:9634479, PubMed:9212048, PubMed:26841934). C9 is the pore-forming subunit of the MAC (PubMed:4055801, PubMed:26841934, PubMed:30111885). {ECO:0000269|PubMed:26841934, ECO:0000269|PubMed:30111885, ECO:0000269|Pub…	sp|P02748|CO9_HUMAN;CON__Q3MHN2	sp|P02748|CO9_HUMAN Complement component C9 OS=Homo sapiens OX=9606 GN=C9 PE=1 SV=2	2	18	18	18	38.5	63.173	5038200	4731600	5759000	4875600	4221300	4764100	5254900	4143900	4177400	4494200	4800000	4825700	5033200	4739900	5093800	5213500	4038700	4755800	3975400	3043000	4487000	5783800	4126500	5293300	7462500	4305700	3731500	4968800	5158700	5797800	Quantified	GO:0001906(BP:cell killing);GO:0006957(BP:complement activation, alternative pathway);GO:0006958(BP:complement activation, classical pathway);GO:0019835(BP:cytolysis);GO:0051260(BP:protein homooligomerization);GO:0030449(BP:regulation of complement activation);GO:0072562(CC:blood microparticle);GO:0070062(CC:extracellular exosome);GO:0005576(CC:extracellular region);GO:0005615(CC:extracellular sp…	hsa:735(C9)	hsa04610(Complement and coagulation cascades );hsa05171(Coronavirus disease - COVID-19 )	Nuclear	PF00090(Thrombospondin type 1 domain);PF00057(Low-density lipoprotein receptor domain class A);PF01823(MAC/Perforin domain)
P02749	Beta-2-glycoprotein 1	APOH	FUNCTION: Binds to various kinds of negatively charged substances such as heparin, phospholipids, and dextran sulfate. May prevent activation of the intrinsic blood coagulation cascade by binding to phospholipids on the surface of damaged cells.	sp|P02749|APOH_HUMAN;CON__P17690	sp|P02749|APOH_HUMAN Beta-2-glycoprotein 1 OS=Homo sapiens OX=9606 GN=APOH PE=1 SV=3	2	19	19	19	60	38.298	45831000	39171000	36805000	35232000	49375000	33152000	15612000	30766000	35430000	40471000	30890000	34542000	32491000	26022000	32575000	28578000	26403000	32575000	29375000	32013000	30562000	24095000	28118000	41229000	29873000	29460000	27947000	31590000	36053000	29578000	Quantified	GO:0007597(BP:blood coagulation, intrinsic pathway);GO:0016525(BP:negative regulation of angiogenesis);GO:0030195(BP:negative regulation of blood coagulation);GO:0010596(BP:negative regulation of endothelial cell migration);GO:0001937(BP:negative regulation of endothelial cell proliferation);GO:0051918(BP:negative regulation of fibrinolysis);GO:0033033(BP:negative regulation of myeloid cell apopt…	hsa:350(APOH)	hsa04979(Cholesterol metabolism )	Extracellular	PF09014(Beta-2-glycoprotein-1 fifth domain);PF00084(Sushi repeat (SCR repeat))
P02750	Leucine-rich alpha-2-glycoprotein	LRG1		sp|P02750|A2GL_HUMAN	sp|P02750|A2GL_HUMAN Leucine-rich alpha-2-glycoprotein OS=Homo sapiens OX=9606 GN=LRG1 PE=1 SV=2	1	11	11	11	45.2	38.177	9572200	12394000	6395300	12259000	12457000	8244800	10071000	3711500	10562000	11720000	9884600	13839000	11964000	11160000	14371000	8987000	12704000	11630000	14297000	11238000	1347400	4425300	6677000	7273700	13219000	11497000	16294000	15169000	12962000	18142000	Quantified	GO:0050873(BP:brown fat cell differentiation);GO:0043312(BP:neutrophil degranulation);GO:0045766(BP:positive regulation of angiogenesis);GO:0001938(BP:positive regulation of endothelial cell proliferation);GO:0030511(BP:positive regulation of transforming growth factor beta receptor signaling pathway);GO:0009617(BP:response to bacterium);GO:0070062(CC:extracellular exosome);GO:0005576(CC:extracel…			Extracellular	PF13855(Leucine rich repeat)
P02751	Fibronectin	FN1	FUNCTION: Fibronectins bind cell surfaces and various compounds including collagen, fibrin, heparin, DNA, and actin. Fibronectins are involved in cell adhesion, cell motility, opsonization, wound healing, and maintenance of cell shape. Involved in osteoblast compaction through the fibronectin fibrillogenesis cell-mediated matrix assembly process, essential for osteoblast mineralization. Participa…	sp|P02751|FINC_HUMAN	sp|P02751|FINC_HUMAN Fibronectin OS=Homo sapiens OX=9606 GN=FN1 PE=1 SV=5	1	59	59	59	38.7	272.32	18411000	14118000	24714000	18319000	24529000	20857000	19507000	21415000	21745000	23866000	17119000	22218000	16426000	16938000	16123000	21847000	27271000	25338000	13707000	19453000	21165000	18928000	20218000	18351000	19839000	15892000	24665000	20626000	24254000	21204000	Quantified	GO:0006953(BP:acute-phase response);GO:0001525(BP:angiogenesis);GO:0007161(BP:calcium-independent cell-matrix adhesion);GO:0007155(BP:cell adhesion);GO:0007044(BP:cell-substrate junction assembly);GO:0044267(BP:cellular protein metabolic process);GO:0019221(BP:cytokine-mediated signaling pathway);GO:0035987(BP:endodermal cell differentiation);GO:0030198(BP:extracellular matrix organization);GO:00…	hsa:2335(FN1)	hsa04510(Focal adhesion );hsa04151(PI3K-Akt signaling pathway );hsa04810(Regulation of actin cytoskeleton );hsa04512(ECM-receptor interaction )	Extracellular	PF00040(Fibronectin type II domain);PF00039(Fibronectin type I domain);PF00041(Fibronectin type III domain)
P02753	Retinol-binding protein 4	RBP4	FUNCTION: Retinol-binding protein that mediates retinol transport in blood plasma (PubMed:5541771). Delivers retinol from the liver stores to the peripheral tissues (Probable). Transfers the bound all-trans retinol to STRA6, that then facilitates retinol transport across the cell membrane (PubMed:22665496). {ECO:0000269|PubMed:22665496, ECO:0000305, ECO:0000305|PubMed:5541771}.	sp|P02753|RET4_HUMAN	sp|P02753|RET4_HUMAN Retinol-binding protein 4 OS=Homo sapiens OX=9606 GN=RBP4 PE=1 SV=3	1	10	10	10	72.6	23.01	5017400	9080700	6856800	9061800	8844800	5190700	7514300	6833600	9611300	9792400	11914000	4951500	8481300	7428100	8078600	6146000	8593100	8940800	9726000	8654200	8579200	4322100	6416000	7714000	3974100	8299300	8714100	9799200	8202800	2459000	Quantified	GO:0048738(BP:cardiac muscle tissue development);GO:0048562(BP:embryonic organ morphogenesis);GO:0060059(BP:embryonic retina morphogenesis in camera-type eye);GO:0048706(BP:embryonic skeletal system development);GO:0001654(BP:eye development);GO:0048807(BP:female genitalia morphogenesis);GO:0006094(BP:gluconeogenesis);GO:0042593(BP:glucose homeostasis);GO:0007507(BP:heart development);GO:0060347(…			Extracellular	PF00061(Lipocalin / cytosolic fatty-acid binding protein family)
P02760	Protein AMBP	AMBP	FUNCTION: Inter-alpha-trypsin inhibitor inhibits trypsin, plasmin, and lysosomal granulocytic elastase. Inhibits calcium oxalate crystallization. {ECO:0000269|PubMed:7676539}.; FUNCTION: Trypstatin is a trypsin inhibitor. {ECO:0000250}.	sp|P02760|AMBP_HUMAN	sp|P02760|AMBP_HUMAN Protein AMBP OS=Homo sapiens OX=9606 GN=AMBP PE=1 SV=1	1	16	16	16	49.1	38.999	8992900	9792000	6434200	8412200	7244200	5154800	4381900	8960300	7059800	5467600	7229200	8034300	6059500	5296800	5531500	6844100	6395400	6023000	5514800	5803500	7383100	10913000	11029000	10480000	11092000	7411300	5614400	7491400	7510000	7894800	Quantified	GO:0007155(BP:cell adhesion);GO:0007565(BP:female pregnancy);GO:0042167(BP:heme catabolic process);GO:0050777(BP:negative regulation of immune response);GO:0046329(BP:negative regulation of JNK cascade);GO:0030163(BP:protein catabolic process);GO:0018298(BP:protein-chromophore linkage);GO:0006898(BP:receptor-mediated endocytosis);GO:0016032(BP:viral process);GO:0072562(CC:blood microparticle);GO:…			Extracellular	PF00014(Kunitz/Bovine pancreatic trypsin inhibitor domain);PF00061(Lipocalin / cytosolic fatty-acid binding protein family)
P02763	Alpha-1-acid glycoprotein 1	ORM1	FUNCTION: Functions as transport protein in the blood stream. Binds various ligands in the interior of its beta-barrel domain. Also binds synthetic drugs and influences their distribution and availability in the body. Appears to function in modulating the activity of the immune system during the acute-phase reaction. {ECO:0000269|PubMed:17008009, ECO:0000269|PubMed:17321687}.	sp|P02763|A1AG1_HUMAN	sp|P02763|A1AG1_HUMAN Alpha-1-acid glycoprotein 1 OS=Homo sapiens OX=9606 GN=ORM1 PE=1 SV=1	1	12	12	9	52.7	23.511	20970000	46717000	25891000	51398000	40058000	27366000	39875000	37300000	25196000	37533000	49451000	29834000	38093000	41130000	30186000	51907000	37267000	31720000	51343000	35188000	20443000	85319000	30518000	61421000	46896000	83705000	29456000	52910000	54955000	66830000	Quantified	GO:0006953(BP:acute-phase response);GO:0006954(BP:inflammatory response);GO:0032715(BP:negative regulation of interleukin-6 production);GO:0032720(BP:negative regulation of tumor necrosis factor production);GO:0043312(BP:neutrophil degranulation);GO:0002576(BP:platelet degranulation);GO:0050718(BP:positive regulation of interleukin-1 beta secretion);GO:0050716(BP:positive regulation of interleuki…			Extracellular	PF00061(Lipocalin / cytosolic fatty-acid binding protein family)
P02765	Alpha-2-HS-glycoprotein	AHSG	FUNCTION: Promotes endocytosis, possesses opsonic properties and influences the mineral phase of bone. Shows affinity for calcium and barium ions.	sp|P02765|FETUA_HUMAN;CON__P12763	sp|P02765|FETUA_HUMAN Alpha-2-HS-glycoprotein OS=Homo sapiens OX=9606 GN=AHSG PE=1 SV=2	2	11	11	11	51.2	39.34	37278000	42863000	22221000	33900000	33208000	33344000	27398000	31582000	40181000	21759000	31642000	23716000	32305000	31304000	22465000	30405000	36779000	40739000	33680000	28818000	30537000	72600000	47499000	34066000	35160000	39394000	27232000	36045000	34510000	42210000	Quantified	GO:0006953(BP:acute-phase response);GO:0044267(BP:cellular protein metabolic process);GO:0030502(BP:negative regulation of bone mineralization);GO:0010951(BP:negative regulation of endopeptidase activity);GO:0046627(BP:negative regulation of insulin receptor signaling pathway);GO:0043312(BP:neutrophil degranulation);GO:0006907(BP:pinocytosis);GO:0002576(BP:platelet degranulation);GO:0050766(BP:po…			Extracellular	PF00031(Cystatin domain)
P02766	Transthyretin	TTR	FUNCTION: Thyroid hormone-binding protein. Probably transports thyroxine from the bloodstream to the brain. {ECO:0000269|PubMed:3714052}.	sp|P02766|TTHY_HUMAN	sp|P02766|TTHY_HUMAN Transthyretin OS=Homo sapiens OX=9606 GN=TTR PE=1 SV=1	1	15	15	15	76.2	15.887	121640000	114550000	68492000	144840000	114770000	69103000	89731000	69821000	82227000	78198000	145080000	85231000	104510000	107490000	91239000	99575000	100340000	68117000	128420000	131520000	91062000	105100000	102490000	121830000	117510000	144840000	77213000	140900000	132010000	146140000	Quantified	GO:0044267(BP:cellular protein metabolic process);GO:0030198(BP:extracellular matrix organization);GO:0043312(BP:neutrophil degranulation);GO:0006144(BP:purine nucleobase metabolic process);GO:0001523(BP:retinoid metabolic process);GO:0042572(BP:retinol metabolic process);GO:0070327(BP:thyroid hormone transport);GO:0035578(CC:azurophil granule lumen);GO:0070062(CC:extracellular exosome);GO:000557…	hsa:7276(TTR)	hsa04918(Thyroid hormone synthesis )	Extracellular	PF00576(HIUase/Transthyretin family)
P02774	Vitamin D-binding protein	GC	FUNCTION: Involved in vitamin D transport and storage, scavenging of extracellular G-actin, enhancement of the chemotactic activity of C5 alpha for neutrophils in inflammation and macrophage activation. {ECO:0000305|PubMed:16302727}.	sp|P02774|VTDB_HUMAN;CON__Q3MHN5;CON__ENSEMBL:ENSBTAP00000018229	sp|P02774|VTDB_HUMAN Vitamin D-binding protein OS=Homo sapiens OX=9606 GN=GC PE=1 SV=2	3	33	33	33	62.4	52.917	64540000	56155000	69222000	80319000	68535000	87568000	58710000	61958000	67870000	97573000	67379000	65094000	88142000	68470000	96180000	95868000	74193000	75293000	80366000	83978000	74408000	88493000	77743000	52792000	54886000	75131000	63421000	85302000	94330000	79534000	Quantified	GO:0042359(BP:vitamin D metabolic process);GO:0051180(BP:vitamin transport);GO:0072562(CC:blood microparticle);GO:0005737(CC:cytoplasm);GO:0005829(CC:cytosol);GO:0070062(CC:extracellular exosome);GO:0005576(CC:extracellular region);GO:0005615(CC:extracellular space);GO:0043202(CC:lysosomal lumen);GO:0003779(MF:actin binding);GO:1902118(MF:calcidiol binding);GO:0005499(MF:vitamin D binding);GO:009…			Extracellular	PF00273(Serum albumin family);PF09164(Vitamin D binding protein, domain III)
P02775	Platelet basic protein	PPBP	FUNCTION: LA-PF4 stimulates DNA synthesis, mitosis, glycolysis, intracellular cAMP accumulation, prostaglandin E2 secretion, and synthesis of hyaluronic acid and sulfated glycosaminoglycan. It also stimulates the formation and secretion of plasminogen activator by human synovial cells. NAP-2 is a ligand for CXCR1 and CXCR2, and NAP-2, NAP-2(73), NAP-2(74), NAP-2(1-66), and most potent NAP-2(1-63)…	sp|P02775|CXCL7_HUMAN	sp|P02775|CXCL7_HUMAN Platelet basic protein OS=Homo sapiens OX=9606 GN=PPBP PE=1 SV=3	1	2	2	2	22.7	13.894				114590	74356			112480		203040	77002		36874	154060	269240	183080			31597	45246	80646	210160	330480	169630				29780		185610	Quantified	GO:0061844(BP:antimicrobial humoral immune response mediated by antimicrobial peptide);GO:0071222(BP:cellular response to lipopolysaccharide);GO:0070098(BP:chemokine-mediated signaling pathway);GO:0042742(BP:defense response to bacterium);GO:0007186(BP:G protein-coupled receptor signaling pathway);GO:1904659(BP:glucose transmembrane transport);GO:0006955(BP:immune response);GO:0006954(BP:inflamma…	hsa:5473(PPBP)	hsa04061(Viral protein interaction with cytokine and cytokine receptor );hsa04062(Chemokine signaling pathway );hsa04060(Cytokine-cytokine receptor interaction )	Extracellular	PF00048(Small cytokines (intecrine/chemokine), interleukin-8 like)
P02776	Platelet factor 4	PF4	FUNCTION: Released during platelet aggregation. Neutralizes the anticoagulant effect of heparin because it binds more strongly to heparin than to the chondroitin-4-sulfate chains of the carrier molecule. Chemotactic for neutrophils and monocytes. Inhibits endothelial cell proliferation, the short form is a more potent inhibitor than the longer form. {ECO:0000269|PubMed:7644496}.	sp|P02776|PLF4_HUMAN;sp|P10720|PF4V_HUMAN	sp|P02776|PLF4_HUMAN Platelet factor 4 OS=Homo sapiens OX=9606 GN=PF4 PE=1 SV=2;sp|P10720|PF4V_HUMAN Platelet factor 4 variant OS=Homo sapiens OX=9606 GN=PF4V1 PE=1 SV=1	2	2	2	2	23.8	10.845						135380	48575			88340		57016		59457	45293			78858					79086								Identified	GO:0007189(BP:adenylate cyclase-activating G protein-coupled receptor signaling pathway);GO:0061844(BP:antimicrobial humoral immune response mediated by antimicrobial peptide);GO:0071222(BP:cellular response to lipopolysaccharide);GO:0070098(BP:chemokine-mediated signaling pathway);GO:0019221(BP:cytokine-mediated signaling pathway);GO:0042832(BP:defense response to protozoan);GO:0007186(BP:G prot…	hsa:5196(PF4)	hsa04061(Viral protein interaction with cytokine and cytokine receptor );hsa04060(Cytokine-cytokine receptor interaction );hsa04062(Chemokine signaling pathway )	Extracellular	PF00048(Small cytokines (intecrine/chemokine), interleukin-8 like)
P02786	Transferrin receptor protein 1	TFRC	FUNCTION: Cellular uptake of iron occurs via receptor-mediated endocytosis of ligand-occupied transferrin receptor into specialized endosomes. Endosomal acidification leads to iron release. The apotransferrin-receptor complex is then recycled to the cell surface with a return to neutral pH and the concomitant loss of affinity of apotransferrin for its receptor. Transferrin receptor is necessary f…	sp|P02786|TFR1_HUMAN	sp|P02786|TFR1_HUMAN Transferrin receptor protein 1 OS=Homo sapiens OX=9606 GN=TFRC PE=1 SV=2	1	9	9	9	14.5	84.87	209250	330450	206060	172540	68497	145840	255640	122850	191650		162770	104240		219940	135540	89912		303100	217580	604490	47897	176690	340240	459870	122270	242040	273750	102980		378810	Quantified	GO:0006879(BP:cellular iron ion homeostasis);GO:0035690(BP:cellular response to drug);GO:1990830(BP:cellular response to leukemia inhibitory factor);GO:0006826(BP:iron ion transport);GO:0061024(BP:membrane organization);GO:0043066(BP:negative regulation of apoptotic process);GO:0030316(BP:osteoclast differentiation);GO:0030890(BP:positive regulation of B cell proliferation);GO:0045780(BP:positive…	hsa:7037(TFRC)	hsa04216(Ferroptosis );hsa04144(Endocytosis );hsa04145(Phagosome );hsa04640(Hematopoietic cell lineage );hsa04066(HIF-1 signaling pathway )	Cytoplasmic	PF04253(Transferrin receptor-like dimerisation domain);PF04389(Peptidase family M28);PF02225(PA domain)
P02787	Serotransferrin	TF	FUNCTION: Transferrins are iron binding transport proteins which can bind two Fe(3+) ions in association with the binding of an anion, usually bicarbonate. It is responsible for the transport of iron from sites of absorption and heme degradation to those of storage and utilization. Serum transferrin may also have a further role in stimulating cell proliferation.	sp|P02787|TRFE_HUMAN;CON__Q2HJF0	sp|P02787|TRFE_HUMAN Serotransferrin OS=Homo sapiens OX=9606 GN=TF PE=1 SV=3	2	85	85	84	81.4	77.063	459430000	344040000	419070000	361080000	402840000	369550000	371030000	496400000	462330000	350890000	439720000	536690000	352520000	478650000	515260000	435760000	361160000	477990000	352020000	412890000	522540000	403010000	460100000	528590000	458490000	443780000	422280000	411840000	522990000	477710000	Quantified	GO:0007015(BP:actin filament organization);GO:0007257(BP:activation of JUN kinase activity);GO:0006879(BP:cellular iron ion homeostasis);GO:0044267(BP:cellular protein metabolic process);GO:0071281(BP:cellular response to iron ion);GO:0070371(BP:ERK1 and ERK2 cascade);GO:0055072(BP:iron ion homeostasis);GO:0061024(BP:membrane organization);GO:0030316(BP:osteoclast differentiation);GO:0002576(BP:p…	hsa:7018(TF)	hsa04978(Mineral absorption );hsa04066(HIF-1 signaling pathway );hsa04216(Ferroptosis )	Extracellular	PF00405(Transferrin)
P02788	Lactotransferrin	LTF	FUNCTION: Transferrins are iron binding transport proteins which can bind two Fe(3+) ions in association with the binding of an anion, usually bicarbonate.; FUNCTION: Lactotransferrin is a major iron-binding and multifunctional protein found in exocrine fluids such as breast milk and mucosal secretions. Has antimicrobial activity, which depends on the extracellular cation concentration. Antimicro…	sp|P02788|TRFL_HUMAN	sp|P02788|TRFL_HUMAN Lactotransferrin OS=Homo sapiens OX=9606 GN=LTF PE=1 SV=6	1	3	3	2	5.5	78.181		78222															30659														Identified	GO:0019731(BP:antibacterial humoral response);GO:0019732(BP:antifungal humoral response);GO:0061844(BP:antimicrobial humoral immune response mediated by antimicrobial peptide);GO:0019730(BP:antimicrobial humoral response);GO:0060349(BP:bone morphogenesis);GO:0044267(BP:cellular protein metabolic process);GO:0050829(BP:defense response to Gram-negative bacterium);GO:0050830(BP:defense response to …			Extracellular	PF00405(Transferrin)
P02790	Hemopexin	HPX	FUNCTION: Binds heme and transports it to the liver for breakdown and iron recovery, after which the free hemopexin returns to the circulation.	sp|P02790|HEMO_HUMAN	sp|P02790|HEMO_HUMAN Hemopexin OS=Homo sapiens OX=9606 GN=HPX PE=1 SV=2	1	36	36	36	75.8	51.676	124420000	191850000	121810000	162810000	153480000	157080000	139830000	156410000	152990000	114880000	175830000	142370000	125690000	147310000	169980000	95368000	146210000	167080000	133960000	145360000	174880000	116480000	111500000	132940000	136760000	171670000	253520000	118320000	152690000	157190000	Quantified	GO:0006879(BP:cellular iron ion homeostasis);GO:0042168(BP:heme metabolic process);GO:0015886(BP:heme transport);GO:0020027(BP:hemoglobin metabolic process);GO:0002925(BP:positive regulation of humoral immune response mediated by circulating immunoglobulin);GO:0002639(BP:positive regulation of immunoglobulin production);GO:0060335(BP:positive regulation of interferon-gamma-mediated signaling path…			Extracellular	PF00045(Hemopexin)
P03950	Angiogenin	ANG	FUNCTION: Binds to actin on the surface of endothelial cells; once bound, angiogenin is endocytosed and translocated to the nucleus. Stimulates ribosomal RNA synthesis including that containing the initiation site sequences of 45S rRNA. Cleaves tRNA within anticodon loops to produce tRNA-derived stress-induced fragments (tiRNAs) which inhibit protein synthesis and triggers the assembly of stress …	sp|P03950|ANGI_HUMAN	sp|P03950|ANGI_HUMAN Angiogenin OS=Homo sapiens OX=9606 GN=ANG PE=1 SV=1	1	4	4	4	38.8	16.55	73669			86104	456570	235100	110940			187580	251480		322970	302980		271170	256050	156880			150020	385250	216470		141500		130450	251690	244170		Quantified	GO:0030041(BP:actin filament polymerization);GO:0032431(BP:activation of phospholipase A2 activity);GO:0007202(BP:activation of phospholipase C activity);GO:0032148(BP:activation of protein kinase B activity);GO:0034332(BP:adherens junction organization);GO:0001525(BP:angiogenesis);GO:0019731(BP:antibacterial humoral response);GO:0019732(BP:antifungal humoral response);GO:0061844(BP:antimicrobial…			Extracellular	PF00074(Pancreatic ribonuclease)
P03951	Coagulation factor XI	F11	FUNCTION: Factor XI triggers the middle phase of the intrinsic pathway of blood coagulation by activating factor IX.	sp|P03951|FA11_HUMAN	sp|P03951|FA11_HUMAN Coagulation factor XI OS=Homo sapiens OX=9606 GN=F11 PE=1 SV=1	1	7	6	6	19	70.108		76086	129080	133410	116190	48734		216920	138230			100000		60369	123760	179730	165870	148260		81602	81312	129360	97234	434830	168060				204590		Quantified	GO:0007596(BP:blood coagulation);GO:0007597(BP:blood coagulation, intrinsic pathway);GO:0031639(BP:plasminogen activation);GO:0051919(BP:positive regulation of fibrinolysis);GO:0070062(CC:extracellular exosome);GO:0005576(CC:extracellular region);GO:0005615(CC:extracellular space);GO:0016020(CC:membrane);GO:0005886(CC:plasma membrane);GO:0008201(MF:heparin binding);GO:0042802(MF:identical protein…	hsa:2160(F11)	hsa04610(Complement and coagulation cascades )	Extracellular	PF00024(PAN domain);PF00089(Trypsin)
P03952	Plasma kallikrein	KLKB1	FUNCTION: The enzyme cleaves Lys-Arg and Arg-Ser bonds. It activates, in a reciprocal reaction, factor XII after its binding to a negatively charged surface. It also releases bradykinin from HMW kininogen and may also play a role in the renin-angiotensin system by converting prorenin into renin.	sp|P03952|KLKB1_HUMAN	sp|P03952|KLKB1_HUMAN Plasma kallikrein OS=Homo sapiens OX=9606 GN=KLKB1 PE=1 SV=1	1	21	21	20	49.5	71.369	7948000	5409700	7245600	10587000	9157000	7559300	7251700	8309200	9452200	10892000	6126900	9495300	6989700	6982200	7126600	7690700	7502900	7097500	7852200	8929800	6575300	6824200	7163100	6995200	7562700	6043000	7372100	6950800	6619000	7840500	Quantified	GO:0007597(BP:blood coagulation, intrinsic pathway);GO:0022617(BP:extracellular matrix disassembly);GO:0002542(BP:Factor XII activation);GO:0042730(BP:fibrinolysis);GO:0031639(BP:plasminogen activation);GO:0051919(BP:positive regulation of fibrinolysis);GO:0006508(BP:proteolysis);GO:0031638(BP:zymogen activation);GO:0070062(CC:extracellular exosome);GO:0005576(CC:extracellular region);GO:0005615(…	hsa:3818(KLKB1)	hsa04610(Complement and coagulation cascades )	Extracellular	PF00089(Trypsin);PF00024(PAN domain)
P03973	Antileukoproteinase	SLPI	FUNCTION: Acid-stable proteinase inhibitor with strong affinities for trypsin, chymotrypsin, elastase, and cathepsin G (PubMed:3533531, PubMed:3462719, PubMed:2039600, PubMed:2110563, PubMed:10702419, PubMed:24121345). Modulates the inflammatory and immune responses after bacterial infection, and after infection by the intracellular parasite L.major. Down-regulates responses to bacterial lipopoly…	sp|P03973|SLPI_HUMAN	sp|P03973|SLPI_HUMAN Antileukoproteinase OS=Homo sapiens OX=9606 GN=SLPI PE=1 SV=2	1	1	1	1	11.4	14.326																70700		64210		103920		140100									Identified	GO:0019731(BP:antibacterial humoral response);GO:0006955(BP:immune response);GO:0045087(BP:innate immune response);GO:0035821(BP:modification of morphology or physiology of other organism);GO:0032091(BP:negative regulation of protein binding);GO:0045071(BP:negative regulation of viral genome replication);GO:0043312(BP:neutrophil degranulation);GO:0032496(BP:response to lipopolysaccharide);GO:0062…			Extracellular	PF00095(WAP-type (Whey Acidic Protein) 'four-disulfide core')
P04003	C4b-binding protein alpha chain	C4BPA	FUNCTION: Controls the classical pathway of complement activation. It binds as a cofactor to C3b/C4b inactivator (C3bINA), which then hydrolyzes the complement fragment C4b. It also accelerates the degradation of the C4bC2a complex (C3 convertase) by dissociating the complement fragment C2a. Alpha chain binds C4b. It interacts also with anticoagulant protein S and with serum amyloid P component.	sp|P04003|C4BPA_HUMAN	sp|P04003|C4BPA_HUMAN C4b-binding protein alpha chain OS=Homo sapiens OX=9606 GN=C4BPA PE=1 SV=2	1	12	12	12	35.8	67.033	1864900	741970	1678300	1443700	1171900	1798900	1476200	1205300	1220300	2360800	817000	1557900	701360	1026900	1345500	1225400	740750	1898800	1029000	1363400	1354800	631380	635500	912570	456930	865070	1176100	1126800	1694600	1231300	Quantified	GO:0006958(BP:complement activation, classical pathway);GO:0045087(BP:innate immune response);GO:0045959(BP:negative regulation of complement activation, classical pathway);GO:0045732(BP:positive regulation of protein catabolic process);GO:0030449(BP:regulation of complement activation);GO:1903027(BP:regulation of opsonization);GO:0009609(BP:response to symbiotic bacterium);GO:0072562(CC:blood mi…	hsa:722(C4BPA)	hsa04610(Complement and coagulation cascades )	Extracellular	PF00084(Sushi repeat (SCR repeat))
P04004	Vitronectin	VTN	FUNCTION: Vitronectin is a cell adhesion and spreading factor found in serum and tissues. Vitronectin interact with glycosaminoglycans and proteoglycans. Is recognized by certain members of the integrin family and serves as a cell-to-substrate adhesion molecule. Inhibitor of the membrane-damaging effect of the terminal cytolytic complement pathway.; FUNCTION: Somatomedin-B is a growth hormone-dep…	sp|P04004|VTNC_HUMAN;CON__Q3ZBS7	sp|P04004|VTNC_HUMAN Vitronectin OS=Homo sapiens OX=9606 GN=VTN PE=1 SV=1	2	20	20	20	59	54.305	31819000	30281000	40561000	28823000	24057000	37082000	30963000	28994000	29278000	39935000	26378000	24658000	32038000	24252000	35549000	21133000	28928000	31591000	28099000	19061000	58740000	40783000	38916000	20370000	20499000	29366000	39974000	29210000	26517000	29594000	Quantified	GO:0007155(BP:cell adhesion);GO:0033627(BP:cell adhesion mediated by integrin);GO:0016477(BP:cell migration);GO:0007160(BP:cell-matrix adhesion);GO:0035987(BP:endodermal cell differentiation);GO:0030198(BP:extracellular matrix organization);GO:0006955(BP:immune response);GO:0097421(BP:liver regeneration);GO:0030195(BP:negative regulation of blood coagulation);GO:0010951(BP:negative regulation of …	hsa:7448(VTN)	hsa04512(ECM-receptor interaction );hsa04510(Focal adhesion );hsa04610(Complement and coagulation cascades );hsa04151(PI3K-Akt signaling pathway )	Extracellular	PF01033(Somatomedin B domain);PF00045(Hemopexin)
P04070	Vitamin K-dependent protein C	PROC	FUNCTION: Protein C is a vitamin K-dependent serine protease that regulates blood coagulation by inactivating factors Va and VIIIa in the presence of calcium ions and phospholipids (PubMed:25618265). Exerts a protective effect on the endothelial cell barrier function (PubMed:25651845). {ECO:0000269|PubMed:25618265, ECO:0000269|PubMed:25651845}.	sp|P04070|PROC_HUMAN	sp|P04070|PROC_HUMAN Vitamin K-dependent protein C OS=Homo sapiens OX=9606 GN=PROC PE=1 SV=1	1	6	6	6	23.9	52.071	249120		184910	179760	229260	150370	124410	115710	158220	164100	127190	186050	190980	210150	160760	260580	77426	73407	176300	139550	92406	337560	134140	232610	231840	148150		187050	265010	397070	Quantified	GO:0007596(BP:blood coagulation);GO:0044267(BP:cellular protein metabolic process);GO:0006888(BP:ER to Golgi vesicle-mediated transport);GO:0043066(BP:negative regulation of apoptotic process);GO:0030195(BP:negative regulation of blood coagulation);GO:0050819(BP:negative regulation of coagulation);GO:0050728(BP:negative regulation of inflammatory response);GO:1903142(BP:positive regulation of est…	hsa:5624(PROC)	hsa04610(Complement and coagulation cascades )	Extracellular	PF00594(Vitamin K-dependent carboxylation/gamma-carboxyglutamic (GLA) domain);PF00089(Trypsin);PF00008(EGF-like domain);PF14670(Coagulation Factor Xa inhibitory site)
P04075	Fructose-bisphosphate aldolase A	ALDOA	FUNCTION: Plays a key role in glycolysis and gluconeogenesis. In addition, may also function as scaffolding protein (By similarity). {ECO:0000250}.	sp|P04075|ALDOA_HUMAN	sp|P04075|ALDOA_HUMAN Fructose-bisphosphate aldolase A OS=Homo sapiens OX=9606 GN=ALDOA PE=1 SV=2	1	5	5	5	32.4	39.42	236470				77563				47776							58971	58445	66592			44280					39253	84338	45458			Identified	GO:0007015(BP:actin filament organization);GO:0006754(BP:ATP biosynthetic process);GO:0007339(BP:binding of sperm to zona pellucida);GO:0061621(BP:canonical glycolysis);GO:0030388(BP:fructose 1,6-bisphosphate metabolic process);GO:0006000(BP:fructose metabolic process);GO:0006094(BP:gluconeogenesis);GO:0006096(BP:glycolytic process);GO:0046716(BP:muscle cell cellular homeostasis);GO:0043312(BP:ne…	hsa:226(ALDOA)	hsa04066(HIF-1 signaling pathway );hsa00030(Pentose phosphate pathway );hsa00051(Fructose and mannose metabolism );hsa00010(Glycolysis / Gluconeogenesis )	Cytoplasmic	PF00274(Fructose-bisphosphate aldolase class-I)
P04114	Apolipoprotein B-100	APOB	FUNCTION: Apolipoprotein B is a major protein constituent of chylomicrons (apo B-48), LDL (apo B-100) and VLDL (apo B-100). Apo B-100 functions as a recognition signal for the cellular binding and internalization of LDL particles by the apoB/E receptor.	sp|P04114|APOB_HUMAN;CON__ENSEMBL:ENSBTAP00000032840	sp|P04114|APOB_HUMAN Apolipoprotein B-100 OS=Homo sapiens OX=9606 GN=APOB PE=1 SV=2	2	80	80	80	24.7	515.6	25503	696120	7431400	7836300	2137600	7377400	5462100	3071600	611730	15334000	1624700	2338600	429630	3020800	4711500	5000000	6240600	7683700	1581800	7224800	686820	2359300	9192300	3597300	4474900	3882100	1139800	4063600	413710	4445000	Quantified	GO:0048844(BP:artery morphogenesis);GO:0044267(BP:cellular protein metabolic process);GO:0071379(BP:cellular response to prostaglandin stimulus);GO:0071356(BP:cellular response to tumor necrosis factor);GO:0033344(BP:cholesterol efflux);GO:0042632(BP:cholesterol homeostasis);GO:0008203(BP:cholesterol metabolic process);GO:0030301(BP:cholesterol transport);GO:0034378(BP:chylomicron assembly);GO:00…	hsa:338(APOB)	hsa04977(Vitamin digestion and absorption );hsa04979(Cholesterol metabolism );hsa04975(Fat digestion and absorption )	Nuclear	PF09172(Domain of unknown function (DUF1943));PF12491(Apolipoprotein B100 C terminal);PF01347(Lipoprotein amino terminal region);PF06448(Domain of Unknown Function (DUF1081))
P04180	Phosphatidylcholine-sterol acyltransferase	LCAT	FUNCTION: Central enzyme in the extracellular metabolism of plasma lipoproteins. Synthesized mainly in the liver and secreted into plasma where it converts cholesterol and phosphatidylcholines (lecithins) to cholesteryl esters and lysophosphatidylcholines on the surface of high and low density lipoproteins (HDLs and LDLs) (PubMed:10329423, PubMed:19065001, PubMed:26195816). The cholesterol ester …	sp|P04180|LCAT_HUMAN	sp|P04180|LCAT_HUMAN Phosphatidylcholine-sterol acyltransferase OS=Homo sapiens OX=9606 GN=LCAT PE=1 SV=1	1	2	2	2	9.1	49.577	89662	254560	403720	239460	268090	151300	64688	172070	179750	434640	269630	161130	279350	132170	131380	120200	260360	180330	166770	146810	43735			86696		115230	413870	387750	328630	21405	Quantified	GO:0034435(BP:cholesterol esterification);GO:0042632(BP:cholesterol homeostasis);GO:0008203(BP:cholesterol metabolic process);GO:0030301(BP:cholesterol transport);GO:0034375(BP:high-density lipoprotein particle remodeling);GO:0042158(BP:lipoprotein biosynthetic process);GO:0006656(BP:phosphatidylcholine biosynthetic process);GO:0046470(BP:phosphatidylcholine metabolic process);GO:0006644(BP:phosp…	hsa:3931(LCAT)	hsa04979(Cholesterol metabolism );hsa00564(Glycerophospholipid metabolism )	Lysosomal	PF02450(Lecithin:cholesterol acyltransferase)
P04196	Histidine-rich glycoprotein	HRG	FUNCTION: Plasma glycoprotein that binds a number of ligands such as heme, heparin, heparan sulfate, thrombospondin, plasminogen, and divalent metal ions. Binds heparin and heparin/glycosaminoglycans in a zinc-dependent manner. Binds heparan sulfate on the surface of liver, lung, kidney and heart endothelial cells. Binds to N-sulfated polysaccharide chains on the surface of liver endothelial cell…	sp|P04196|HRG_HUMAN	sp|P04196|HRG_HUMAN Histidine-rich glycoprotein OS=Homo sapiens OX=9606 GN=HRG PE=1 SV=1	1	20	20	20	52.6	59.578	37927000	60573000	50342000	38261000	46818000	54063000	77301000	57672000	50874000	27284000	25950000	33092000	49639000	32414000	36635000	38747000	65764000	61972000	50992000	37230000	42535000	39021000	77409000	53721000	40061000	33735000	53872000	55428000	49776000	49933000	Quantified	GO:0001525(BP:angiogenesis);GO:0061844(BP:antimicrobial humoral immune response mediated by antimicrobial peptide);GO:0006935(BP:chemotaxis);GO:0051838(BP:cytolysis by host of symbiont cells);GO:0050832(BP:defense response to fungus);GO:0042730(BP:fibrinolysis);GO:0015886(BP:heme transport);GO:0016525(BP:negative regulation of angiogenesis);GO:0043537(BP:negative regulation of blood vessel endoth…			Nuclear	PF00031(Cystatin domain)
P04217	Alpha-1B-glycoprotein	A1BG		sp|P04217|A1BG_HUMAN	sp|P04217|A1BG_HUMAN Alpha-1B-glycoprotein OS=Homo sapiens OX=9606 GN=A1BG PE=1 SV=4	1	12	12	12	47.3	54.253	34103000	36472000	40012000	26485000	40837000	23089000	21531000	32196000	28387000	31912000	28267000	33859000	37624000	41801000	38967000	45314000	25088000	30030000	30042000	35633000	38638000	48532000	39718000	37788000	47542000	38823000	39005000	30124000	34450000	38134000	Quantified	GO:0043312(BP:neutrophil degranulation);GO:0002576(BP:platelet degranulation);GO:0072562(CC:blood microparticle);GO:0062023(CC:collagen-containing extracellular matrix);GO:0070062(CC:extracellular exosome);GO:0005576(CC:extracellular region);GO:0005615(CC:extracellular space);GO:1904813(CC:ficolin-1-rich granule lumen);GO:0031093(CC:platelet alpha granule lumen);GO:0034774(CC:secretory granule lu…			Extracellular;Cytoplasmic	PF13895(Immunoglobulin domain)
P04275	von Willebrand factor	VWF	FUNCTION: Important in the maintenance of hemostasis, it promotes adhesion of platelets to the sites of vascular injury by forming a molecular bridge between sub-endothelial collagen matrix and platelet-surface receptor complex GPIb-IX-V. Also acts as a chaperone for coagulation factor VIII, delivering it to the site of injury, stabilizing its heterodimeric structure and protecting it from premat…	sp|P04275|VWF_HUMAN	sp|P04275|VWF_HUMAN von Willebrand factor OS=Homo sapiens OX=9606 GN=VWF PE=1 SV=4	1	2	2	2	1.3	309.26										47598													37685								Identified	GO:0007596(BP:blood coagulation);GO:0007597(BP:blood coagulation, intrinsic pathway);GO:0007155(BP:cell adhesion);GO:0031589(BP:cell-substrate adhesion);GO:0030198(BP:extracellular matrix organization);GO:0007599(BP:hemostasis);GO:0030168(BP:platelet activation);GO:0002576(BP:platelet degranulation);GO:0009611(BP:response to wounding);GO:0062023(CC:collagen-containing extracellular matrix);GO:000…	hsa:7450(VWF)	hsa04510(Focal adhesion );hsa04151(PI3K-Akt signaling pathway );hsa05171(Coronavirus disease - COVID-19 );hsa04610(Complement and coagulation cascades );hsa04611(Platelet activation );hsa04512(ECM-receptor interaction )	Extracellular	PF01826(Trypsin Inhibitor like cysteine rich domain);PF00094(von Willebrand factor type D domain);PF16164(VWA N-terminal);PF00093(von Willebrand factor type C domain);PF08742(C8 domain);PF00092(von Willebrand factor type A domain)
P04278	Sex hormone-binding globulin	SHBG	FUNCTION: Functions as an androgen transport protein, but may also be involved in receptor mediated processes. Each dimer binds one molecule of steroid. Specific for 5-alpha-dihydrotestosterone, testosterone, and 17-beta-estradiol. Regulates the plasma metabolic clearance rate of steroid hormones by controlling their plasma concentration.	sp|P04278|SHBG_HUMAN	sp|P04278|SHBG_HUMAN Sex hormone-binding globulin OS=Homo sapiens OX=9606 GN=SHBG PE=1 SV=2	1	12	12	11	47.3	43.779	17210000	8976000	4840300	4595400	5288700	8456400	6693600	4408900	9276100	9421900	9086900	6244900	8987100	11323000	13354000	9643000	9722500	6961800	7665600	17470000	11096000	1018100	12873000	11949000	11434000	6492500	8110400	8285600	4150200	13962000	Quantified	GO:0070062(CC:extracellular exosome);GO:0005576(CC:extracellular region);GO:0005497(MF:androgen binding);GO:0005496(MF:steroid binding)			Extracellular	PF00054(Laminin G domain)
P04406	Glyceraldehyde-3-phosphate dehydrogenase	GAPDH	FUNCTION: Has both glyceraldehyde-3-phosphate dehydrogenase and nitrosylase activities, thereby playing a role in glycolysis and nuclear functions, respectively. Participates in nuclear events including transcription, RNA transport, DNA replication and apoptosis. Nuclear functions are probably due to the nitrosylase activity that mediates cysteine S-nitrosylation of nuclear target proteins such a…	sp|P04406|G3P_HUMAN	sp|P04406|G3P_HUMAN Glyceraldehyde-3-phosphate dehydrogenase OS=Homo sapiens OX=9606 GN=GAPDH PE=1 SV=3	1	7	7	7	44.5	36.053	487700	129900	279760	156600	158510	152840	120420	557970	222050	200510	397720	303120	289560	347400	322290	490720	245700	128830	105230	92104	235500	98088	328370		325720	429320		347730		241850	Quantified	GO:0061844(BP:antimicrobial humoral immune response mediated by antimicrobial peptide);GO:0061621(BP:canonical glycolysis);GO:0071346(BP:cellular response to interferon-gamma);GO:0050832(BP:defense response to fungus);GO:0006094(BP:gluconeogenesis);GO:0006096(BP:glycolytic process);GO:0051873(BP:killing by host of symbiont cells);GO:0031640(BP:killing of cells of other organism);GO:0000226(BP:mic…	hsa:2597(GAPDH)	hsa00010(Glycolysis / Gluconeogenesis );hsa04066(HIF-1 signaling pathway )	Cytoplasmic	PF02800(Glyceraldehyde 3-phosphate dehydrogenase, C-terminal domain);PF00044(Glyceraldehyde 3-phosphate dehydrogenase, NAD binding domain)
P04430	Immunoglobulin kappa variable 1-16	IGKV1-16	FUNCTION: V region of the variable domain of immunoglobulin light chains that participates in the antigen recognition (PubMed:24600447). Immunoglobulins, also known as antibodies, are membrane-bound or secreted glycoproteins produced by B lymphocytes. In the recognition phase of humoral immunity, the membrane-bound immunoglobulins serve as receptors which, upon binding of a specific antigen, trig…	sp|P04430|KV116_HUMAN	sp|P04430|KV116_HUMAN Immunoglobulin kappa variable 1-16 OS=Homo sapiens OX=9606 GN=IGKV1-16 PE=1 SV=2	1	2	2	2	15.4	12.618	717020	837150	236580	463050	522530	313400	141870	279880	157830	250280	209620	495780	102830	250450	151070	158470	226390	288190	368670	615670	75065	209160	219880	248330	324120	87659	187210	144800	387450	316620	Quantified	GO:0006956(BP:complement activation);GO:0006958(BP:complement activation, classical pathway);GO:0038095(BP:Fc-epsilon receptor signaling pathway);GO:0038096(BP:Fc-gamma receptor signaling pathway involved in phagocytosis);GO:0006955(BP:immune response);GO:0002377(BP:immunoglobulin production);GO:0050900(BP:leukocyte migration);GO:0006898(BP:receptor-mediated endocytosis);GO:0030449(BP:regulation …			Extracellular	PF07686(Immunoglobulin V-set domain)
P05060	Secretogranin-1	CHGB	FUNCTION: Secretogranin-1 is a neuroendocrine secretory granule protein, which may be the precursor for other biologically active peptides.	sp|P05060|SCG1_HUMAN	sp|P05060|SCG1_HUMAN Secretogranin-1 OS=Homo sapiens OX=9606 GN=CHGB PE=1 SV=2	1	4	4	4	9.7	78.275		62517	29878	98537			58739				33405								76681			145570	124720	64937	82422	33487				122450	Quantified	GO:0044267(BP:cellular protein metabolic process);GO:0043687(BP:post-translational protein modification);GO:0005788(CC:endoplasmic reticulum lumen);GO:0005615(CC:extracellular space);GO:0030141(CC:secretory granule);GO:0005179(MF:hormone activity)			Nuclear	PF01271(Granin (chromogranin or secretogranin))
P05062	Fructose-bisphosphate aldolase B	ALDOB		sp|P05062|ALDOB_HUMAN	sp|P05062|ALDOB_HUMAN Fructose-bisphosphate aldolase B OS=Homo sapiens OX=9606 GN=ALDOB PE=1 SV=2	1	2	2	2	9.9	39.473									131540	61796		105550	57422						101410									70712			Identified	GO:0061621(BP:canonical glycolysis);GO:0030388(BP:fructose 1,6-bisphosphate metabolic process);GO:0061624(BP:fructose catabolic process to hydroxyacetone phosphate and glyceraldehyde-3-phosphate);GO:0006000(BP:fructose metabolic process);GO:0006094(BP:gluconeogenesis);GO:0006096(BP:glycolytic process);GO:0006116(BP:NADH oxidation);GO:0032781(BP:positive regulation of ATPase activity);GO:0070072(B…	hsa:229(ALDOB)	hsa00030(Pentose phosphate pathway );hsa00010(Glycolysis / Gluconeogenesis );hsa00051(Fructose and mannose metabolism );hsa04066(HIF-1 signaling pathway )	Cytoplasmic;Mitochondrial	PF00274(Fructose-bisphosphate aldolase class-I)
P05067	Amyloid-beta precursor protein	APP	FUNCTION: Functions as a cell surface receptor and performs physiological functions on the surface of neurons relevant to neurite growth, neuronal adhesion and axonogenesis. Interaction between APP molecules on neighboring cells promotes synaptogenesis (PubMed:25122912). Involved in cell mobility and transcription regulation through protein-protein interactions. Can promote transcription activati…	sp|P05067|A4_HUMAN	sp|P05067|A4_HUMAN Amyloid-beta precursor protein OS=Homo sapiens OX=9606 GN=APP PE=1 SV=3	1	2	2	2	4.4	86.942	94639			71012	93494		51485		56174	60519					49340									53971	92598	54018					Quantified	GO:0000187(BP:activation of MAPK activity);GO:0000185(BP:activation of MAPKKK activity);GO:0007189(BP:adenylate cyclase-activating G protein-coupled receptor signaling pathway);GO:0007193(BP:adenylate cyclase-inhibiting G protein-coupled receptor signaling pathway);GO:0008344(BP:adult locomotory behavior);GO:1990000(BP:amyloid fibril formation);GO:0019731(BP:antibacterial humoral response);GO:001…	hsa:351(APP)	hsa04726(Serotonergic synapse )	Cytoplasmic;Nuclear	PF03494(Beta-amyloid peptide (beta-APP));PF10515(beta-amyloid precursor protein C-terminus);PF02177(Amyloid A4 N-terminal heparin-binding);PF12924(Copper-binding of amyloid precursor, CuBD);PF00014(Kunitz/Bovine pancreatic trypsin inhibitor domain);PF12925(E2 domain of amyloid precursor protein)
P05090	Apolipoprotein D	APOD	FUNCTION: APOD occurs in the macromolecular complex with lecithin-cholesterol acyltransferase. It is probably involved in the transport and binding of bilin. Appears to be able to transport a variety of ligands in a number of different contexts.	sp|P05090|APOD_HUMAN	sp|P05090|APOD_HUMAN Apolipoprotein D OS=Homo sapiens OX=9606 GN=APOD PE=1 SV=1	1	8	8	8	38.1	21.275	1251500	3840900	3464700	2938500	1616900	1839500	1322500	4179000	1032500	1033400	2224800	558940	1767300	1699700	1217800	1653000	2291900	2205200	2717000	2397900	4040500	2633200	2701300	4385100	2697000	4042000	5651000	624640	1775400	1188200	Quantified	GO:0007568(BP:aging);GO:0001525(BP:angiogenesis);GO:0007420(BP:brain development);GO:0006006(BP:glucose metabolic process);GO:0006629(BP:lipid metabolic process);GO:1900016(BP:negative regulation of cytokine production involved in inflammatory response);GO:0051895(BP:negative regulation of focal adhesion assembly);GO:0060588(BP:negative regulation of lipoprotein lipid oxidation);GO:0071638(BP:neg…			Extracellular	PF08212(Lipocalin-like domain)
P05091	Aldehyde dehydrogenase, mitochondrial	ALDH2		sp|P05091|ALDH2_HUMAN	sp|P05091|ALDH2_HUMAN Aldehyde dehydrogenase, mitochondrial OS=Homo sapiens OX=9606 GN=ALDH2 PE=1 SV=2	1	2	2	2	5.6	56.381									99710																						Identified	GO:0006066(BP:alcohol metabolic process);GO:0005975(BP:carbohydrate metabolic process);GO:0006068(BP:ethanol catabolic process);GO:0006069(BP:ethanol oxidation);GO:0070062(CC:extracellular exosome);GO:0005759(CC:mitochondrial matrix);GO:0004029(MF:aldehyde dehydrogenase (NAD) activity);GO:0004030(MF:aldehyde dehydrogenase [NAD(P)+] activity);GO:0009055(MF:electron transfer activity);GO:0043878(MF…	hsa:217(ALDH2)	hsa00410(beta-Alanine metabolism );hsa00330(Arginine and proline metabolism );hsa00340(Histidine metabolism );hsa00770(Pantothenate and CoA biosynthesis );hsa00380(Tryptophan metabolism );hsa00071(Fatty acid degradation );hsa00053(Ascorbate and aldarate metabolism );hsa00010(Glycolysis / Gluconeogenesis );hsa01240(Biosynthesis of cofactors );hsa00620(Pyruvate metabolism );hsa00561(Glycerolipid me…	Mitochondrial	PF00171(Aldehyde dehydrogenase family)
P05109	Protein S100-A8	S100A8	FUNCTION: S100A8 is a calcium- and zinc-binding protein which plays a prominent role in the regulation of inflammatory processes and immune response. It can induce neutrophil chemotaxis and adhesion. Predominantly found as calprotectin (S100A8/A9) which has a wide plethora of intra- and extracellular functions. The intracellular functions include: facilitating leukocyte arachidonic acid trafficki…	sp|P05109|S10A8_HUMAN	sp|P05109|S10A8_HUMAN Protein S100-A8 OS=Homo sapiens OX=9606 GN=S100A8 PE=1 SV=1	1	2	2	2	24.7	10.834		61043	116050					129740		243030					274060	178290	136270	263870		99111		167000		252780		117460					Identified	GO:0006919(BP:activation of cysteine-type endopeptidase activity involved in apoptotic process);GO:0002526(BP:acute inflammatory response);GO:0019730(BP:antimicrobial humoral response);GO:0006915(BP:apoptotic process);GO:0014002(BP:astrocyte development);GO:0035425(BP:autocrine signaling);GO:0006914(BP:autophagy);GO:0032602(BP:chemokine production);GO:0002544(BP:chronic inflammatory response);GO:…	hsa:6279(S100A8)	hsa04657(IL-17 signaling pathway )	Cytoplasmic	PF01023(S-100/ICaBP type calcium binding domain)
P05111	Inhibin alpha chain	INHA	FUNCTION: Inhibins and activins inhibit and activate, respectively, the secretion of follitropin by the pituitary gland. Inhibins/activins are involved in regulating a number of diverse functions such as hypothalamic and pituitary hormone secretion, gonadal hormone secretion, germ cell development and maturation, erythroid differentiation, insulin secretion, nerve cell survival, embryonic axial d…	sp|P05111|INHA_HUMAN	sp|P05111|INHA_HUMAN Inhibin alpha chain OS=Homo sapiens OX=9606 GN=INHA PE=1 SV=1	1	5	5	5	22.4	39.669	449300	788850	319250	567140	314340	577580	433130	364560	426760	284670	341490	331610	432290	304490	221810	79812	188930	179150	319600	210130	198910	511100	327540	995840	401130	446840	350240	426220	360000	368910	Quantified	GO:0007050(BP:cell cycle arrest);GO:0030154(BP:cell differentiation);GO:0007166(BP:cell surface receptor signaling pathway);GO:0007267(BP:cell-cell signaling);GO:0030218(BP:erythrocyte differentiation);GO:0042541(BP:hemoglobin biosynthetic process);GO:0008584(BP:male gonad development);GO:0045578(BP:negative regulation of B cell differentiation);GO:0045786(BP:negative regulation of cell cycle);GO…	hsa:3623(INHA)	hsa04060(Cytokine-cytokine receptor interaction )	PlasmaMembrane	PF00019(Transforming growth factor beta like domain)
P05121	Plasminogen activator inhibitor 1	SERPINE1	FUNCTION: Serine protease inhibitor. Inhibits TMPRSS7 (PubMed:15853774). Is a primary inhibitor of tissue-type plasminogen activator (PLAT) and urokinase-type plasminogen activator (PLAU). As PLAT inhibitor, it is required for fibrinolysis down-regulation and is responsible for the controlled degradation of blood clots (PubMed:8481516, PubMed:9207454, PubMed:17912461). As PLAU inhibitor, it is in…	sp|P05121|PAI1_HUMAN	sp|P05121|PAI1_HUMAN Plasminogen activator inhibitor 1 OS=Homo sapiens OX=9606 GN=SERPINE1 PE=1 SV=1	1	2	2	2	8.5	45.059		201280		93802			109210	145890	67763	108300							118080					410360			128500	73988	105840		24093	44372	Quantified	GO:0001525(BP:angiogenesis);GO:0071222(BP:cellular response to lipopolysaccharide);GO:0001300(BP:chronological cell aging);GO:0007623(BP:circadian rhythm);GO:0050829(BP:defense response to Gram-negative bacterium);GO:0097187(BP:dentinogenesis);GO:0030198(BP:extracellular matrix organization);GO:0042730(BP:fibrinolysis);GO:0030195(BP:negative regulation of blood coagulation);GO:0033629(BP:negative…	hsa:5054(SERPINE1)	hsa04371(Apelin signaling pathway );hsa04115(p53 signaling pathway );hsa04218(Cellular senescence );hsa04390(Hippo signaling pathway );hsa04066(HIF-1 signaling pathway );hsa04610(Complement and coagulation cascades )	Extracellular	PF00079(Serpin (serine protease inhibitor))
P05154	Plasma serine protease inhibitor	SERPINA5	FUNCTION: Heparin-dependent serine protease inhibitor acting in body fluids and secretions. Inactivates serine proteases by binding irreversibly to their serine activation site. Involved in the regulation of intravascular and extravascular proteolytic activities. Plays hemostatic roles in the blood plasma. Acts as a procoagulant and proinflammatory factor by inhibiting the anticoagulant activated…	sp|P05154|IPSP_HUMAN	sp|P05154|IPSP_HUMAN Plasma serine protease inhibitor OS=Homo sapiens OX=9606 GN=SERPINA5 PE=1 SV=3	1	11	11	11	27.6	45.674	1611200	2676800	1047400	1782100	1698900	1085100	1305100	898670	2156300	1416700	1602100	706670	1125100	910600	1130400	1422400	1455900	1177500	1685100	1473000	1612700	1235900	1760500	1109200	1353100	1765100	1344900	1426800	1310000	900150	Quantified	GO:0007596(BP:blood coagulation);GO:0007342(BP:fusion of sperm to egg plasma membrane involved in single fertilization);GO:0006869(BP:lipid transport);GO:0010951(BP:negative regulation of endopeptidase activity);GO:0051346(BP:negative regulation of hydrolase activity);GO:0061107(BP:seminal vesicle development);GO:0007283(BP:spermatogenesis);GO:0002080(CC:acrosomal membrane);GO:0009897(CC:external…	hsa:5104(SERPINA5)	hsa04610(Complement and coagulation cascades )	Extracellular	PF00079(Serpin (serine protease inhibitor))
P05155	Plasma protease C1 inhibitor	SERPING1	FUNCTION: Activation of the C1 complex is under control of the C1-inhibitor. It forms a proteolytically inactive stoichiometric complex with the C1r or C1s proteases. May play a potentially crucial role in regulating important physiological pathways including complement activation, blood coagulation, fibrinolysis and the generation of kinins. Very efficient inhibitor of FXIIa. Inhibits chymotryps…	sp|P05155|IC1_HUMAN;CON__P50448	sp|P05155|IC1_HUMAN Plasma protease C1 inhibitor OS=Homo sapiens OX=9606 GN=SERPING1 PE=1 SV=2	2	19	19	19	39	55.154	27065000	41534000	32460000	38766000	31382000	28488000	30306000	20227000	20283000	20957000	27173000	21402000	30269000	29339000	26855000	25364000	29937000	15012000	29086000	25783000	16198000	25459000	26362000	25177000	33111000	20746000	26727000	28419000	25472000	31820000	Quantified	GO:0007568(BP:aging);GO:0008015(BP:blood circulation);GO:0007597(BP:blood coagulation, intrinsic pathway);GO:0006958(BP:complement activation, classical pathway);GO:0042730(BP:fibrinolysis);GO:0045087(BP:innate immune response);GO:0001869(BP:negative regulation of complement activation, lectin pathway);GO:0010951(BP:negative regulation of endopeptidase activity);GO:0002576(BP:platelet degranulati…	hsa:710(SERPING1)	hsa04610(Complement and coagulation cascades )	Extracellular	PF00079(Serpin (serine protease inhibitor))
P05156	Complement factor I	CFI	FUNCTION: Trypsin-like serine protease that plays an essential role in regulating the immune response by controlling all complement pathways. Inhibits these pathways by cleaving three peptide bonds in the alpha-chain of C3b and two bonds in the alpha-chain of C4b thereby inactivating these proteins (PubMed:7360115, PubMed:17320177). Essential cofactors for these reactions include factor H and C4B…	sp|P05156|CFAI_HUMAN;CON__Q32PI4	sp|P05156|CFAI_HUMAN Complement factor I OS=Homo sapiens OX=9606 GN=CFI PE=1 SV=2	2	20	20	20	40.1	65.75		197050	1966500	2673100	1124000	3198900	2001000	1718000	1259700	1843000	1340500	1296100	1248200	1288700	2462500	2104500	1772800	3373800	1603800	1740900	3557100	1344800	1540100	1446800	1480100	2419100	2701300	1922900	2282200	3633500	Quantified	GO:0006958(BP:complement activation, classical pathway);GO:0045087(BP:innate immune response);GO:0030449(BP:regulation of complement activation);GO:0016032(BP:viral process);GO:0070062(CC:extracellular exosome);GO:0005576(CC:extracellular region);GO:0005615(CC:extracellular space);GO:0016020(CC:membrane);GO:0046872(MF:metal ion binding);GO:0005044(MF:scavenger receptor activity);GO:0004252(MF:ser…	hsa:3426(CFI)	hsa04610(Complement and coagulation cascades )	Extracellular	PF00057(Low-density lipoprotein receptor domain class A);PF00089(Trypsin);PF00530(Scavenger receptor cysteine-rich domain)
P05160	Coagulation factor XIII B chain	F13B	FUNCTION: The B chain of factor XIII is not catalytically active, but is thought to stabilize the A subunits and regulate the rate of transglutaminase formation by thrombin. {ECO:0000303|PubMed:21742792, ECO:0000303|PubMed:3021194}.	sp|P05160|F13B_HUMAN	sp|P05160|F13B_HUMAN Coagulation factor XIII B chain OS=Homo sapiens OX=9606 GN=F13B PE=1 SV=3	1	7	7	7	19.5	75.51	646120	614660	1149600	941830	1102000	955700	600500	663780	876590	1054500	474630	540660	570450		419600	666920	521100	623590	581270	463010	690970		639850	622950	372770	727330	202070	878530	802420		Quantified	GO:0007596(BP:blood coagulation);GO:1903363(BP:negative regulation of cellular protein catabolic process);GO:0005576(CC:extracellular region)	hsa:2165(F13B)	hsa05171(Coronavirus disease - COVID-19 );hsa04610(Complement and coagulation cascades )	Extracellular	PF00084(Sushi repeat (SCR repeat))
P05164	Myeloperoxidase	MPO	FUNCTION: Part of the host defense system of polymorphonuclear leukocytes. It is responsible for microbicidal activity against a wide range of organisms. In the stimulated PMN, MPO catalyzes the production of hypohalous acids, primarily hypochlorous acid in physiologic situations, and other toxic intermediates that greatly enhance PMN microbicidal activity. {ECO:0000269|PubMed:9922160}.	sp|P05164|PERM_HUMAN	sp|P05164|PERM_HUMAN Myeloperoxidase OS=Homo sapiens OX=9606 GN=MPO PE=1 SV=1	1	1	1	1	1.9	83.868														35907											59640	30405				77519	Identified	GO:0007568(BP:aging);GO:0045454(BP:cell redox homeostasis);GO:0006952(BP:defense response);GO:0042742(BP:defense response to bacterium);GO:0050832(BP:defense response to fungus);GO:0042744(BP:hydrogen peroxide catabolic process);GO:0002149(BP:hypochlorous acid biosynthetic process);GO:0034374(BP:low-density lipoprotein particle remodeling);GO:0043066(BP:negative regulation of apoptotic process);G…	hsa:4353(MPO)	hsa00983(Drug metabolism - other enzymes );hsa04145(Phagosome )	Nuclear	PF03098(Animal haem peroxidase)
P05386	60S acidic ribosomal protein P1	RPLP1	FUNCTION: Plays an important role in the elongation step of protein synthesis.	sp|P05386|RLA1_HUMAN	sp|P05386|RLA1_HUMAN 60S acidic ribosomal protein P1 OS=Homo sapiens OX=9606 GN=RPLP1 PE=1 SV=1	1	1	1	1	14	11.514			84616	66660		76149					51053	109100	115690													81866		104870			Identified	GO:0002181(BP:cytoplasmic translation);GO:0000184(BP:nuclear-transcribed mRNA catabolic process, nonsense-mediated decay);GO:0006417(BP:regulation of translation);GO:0006614(BP:SRP-dependent cotranslational protein targeting to membrane);GO:0006412(BP:translation);GO:0006414(BP:translational elongation);GO:0006413(BP:translational initiation);GO:0019083(BP:viral transcription);GO:0005829(CC:cytos…	hsa:6176(RPLP1)	hsa05171(Coronavirus disease - COVID-19 );hsa03010(Ribosome )		PF00428(60s Acidic ribosomal protein)
P05452	Tetranectin	CLEC3B	FUNCTION: Tetranectin binds to plasminogen and to isolated kringle 4. May be involved in the packaging of molecules destined for exocytosis.	sp|P05452|TETN_HUMAN	sp|P05452|TETN_HUMAN Tetranectin OS=Homo sapiens OX=9606 GN=CLEC3B PE=1 SV=3	1	9	9	6	48.5	22.537	2463400	1687900	1229400	1860500	2669300	1061200	1224200	693660	1713800	1402800	1229600	1321600	1784100	1541500	895280	1000400	1728100	1134200	1716500	1311200	232450	1821000	2100600	2077800	1677300	1812800	1065600	1728200	1837800	1920200	Quantified	GO:0030282(BP:bone mineralization);GO:0071310(BP:cellular response to organic substance);GO:0071560(BP:cellular response to transforming growth factor beta stimulus);GO:0001503(BP:ossification);GO:0002576(BP:platelet degranulation);GO:0010756(BP:positive regulation of plasminogen activation);GO:0062023(CC:collagen-containing extracellular matrix);GO:0005737(CC:cytoplasm);GO:0070062(CC:extracellul…			Extracellular	PF00059(Lectin C-type domain)
P05543	Thyroxine-binding globulin	SERPINA7	FUNCTION: Major thyroid hormone transport protein in serum.	sp|P05543|THBG_HUMAN;CON__Q9TT36	sp|P05543|THBG_HUMAN Thyroxine-binding globulin OS=Homo sapiens OX=9606 GN=SERPINA7 PE=1 SV=2	2	12	12	12	48.7	46.324	11151000	9901200	9679700	15368000	13289000	10194000	7396000	8344400	12229000	11940000	9382500	5704100	8755200	8518000	10287000	7686100	11864000	11723000	9255100	9473800	5978000	4099600	10229000	7087500	11086000	8701800	12652000	12139000	7619200	8441700	Quantified	GO:0010951(BP:negative regulation of endopeptidase activity);GO:0070327(BP:thyroid hormone transport);GO:0070062(CC:extracellular exosome);GO:0005576(CC:extracellular region);GO:0005615(CC:extracellular space);GO:0004867(MF:serine-type endopeptidase inhibitor activity)	hsa:6906(SERPINA7)	hsa04918(Thyroid hormone synthesis )	Extracellular	PF00079(Serpin (serine protease inhibitor))
P05546	Heparin cofactor 2	SERPIND1	FUNCTION: Thrombin inhibitor activated by the glycosaminoglycans, heparin or dermatan sulfate. In the presence of the latter, HC-II becomes the predominant thrombin inhibitor in place of antithrombin III (AT-III). Also inhibits chymotrypsin, but in a glycosaminoglycan-independent manner. {ECO:0000269|PubMed:1939083}.; FUNCTION: Peptides at the N-terminal of HC-II have chemotactic activity for bot…	sp|P05546|HEP2_HUMAN;CON__ENSEMBL:ENSBTAP00000018574	sp|P05546|HEP2_HUMAN Heparin cofactor 2 OS=Homo sapiens OX=9606 GN=SERPIND1 PE=1 SV=3	2	18	18	18	46.5	57.07	9592400	8021300	8679200	9962400	9716300	9221200	10287000	9819500	9467100	12003000	11948000	11745000	11597000	10500000	9331200	13884000	10420000	7110000	9654200	8594100	7319700	15757000	14990000	9680800	8901700	13046000	10691000	13263000	9700400	10327000	Quantified	GO:0007596(BP:blood coagulation);GO:0044267(BP:cellular protein metabolic process);GO:0006935(BP:chemotaxis);GO:0010951(BP:negative regulation of endopeptidase activity);GO:0043687(BP:post-translational protein modification);GO:0005788(CC:endoplasmic reticulum lumen);GO:0070062(CC:extracellular exosome);GO:0005576(CC:extracellular region);GO:0005615(CC:extracellular space);GO:0004866(MF:endopepti…	hsa:3053(SERPIND1)	hsa04610(Complement and coagulation cascades )	Cytoplasmic	PF00079(Serpin (serine protease inhibitor))
P06276	Cholinesterase	BCHE	FUNCTION: Esterase with broad substrate specificity. Contributes to the inactivation of the neurotransmitter acetylcholine. Can degrade neurotoxic organophosphate esters. {ECO:0000269|PubMed:19452557, ECO:0000269|PubMed:19542320}.	sp|P06276|CHLE_HUMAN	sp|P06276|CHLE_HUMAN Cholinesterase OS=Homo sapiens OX=9606 GN=BCHE PE=1 SV=1	1	3	3	3	11.8	68.417	312810	243930	274630	623200	562360	422510	392700	295630	340840	455770	657690	514570	455940	375960	208660	827350	472730	317040	518890	550400	131480	239260	958370	936570	157620	623200	21308	695720	842580	449520	Quantified	GO:0019695(BP:choline metabolic process);GO:0050783(BP:cocaine metabolic process);GO:0007612(BP:learning);GO:0008285(BP:negative regulation of cell proliferation);GO:0050805(BP:negative regulation of synaptic transmission);GO:0014016(BP:neuroblast differentiation);GO:0043279(BP:response to alkaloid);GO:0051593(BP:response to folic acid);GO:0051384(BP:response to glucocorticoid);GO:0072562(CC:bloo…			PlasmaMembrane;Lysosomal	PF00135(Carboxylesterase family);PF08674(Acetylcholinesterase tetramerisation domain)
P06310	Immunoglobulin kappa variable 2-30	IGKV2-30	FUNCTION: V region of the variable domain of immunoglobulin light chains that participates in the antigen recognition (PubMed:24600447). Immunoglobulins, also known as antibodies, are membrane-bound or secreted glycoproteins produced by B lymphocytes. In the recognition phase of humoral immunity, the membrane-bound immunoglobulins serve as receptors which, upon binding of a specific antigen, trig…	sp|P06310|KV230_HUMAN;sp|A0A075B6S6|KVD30_HUMAN	sp|P06310|KV230_HUMAN Immunoglobulin kappa variable 2-30 OS=Homo sapiens OX=9606 GN=IGKV2-30 PE=3 SV=2;sp|A0A075B6S6|KVD30_HUMAN Immunoglobulin kappa variable 2D-30 OS=Homo sapiens OX=9606 GN=IGKV2D-30 PE=3 SV=1	2	4	3	3	38.3	13.185			716870				459170	654430										442750	586660		673780	520920					347380				Identified	GO:0006956(BP:complement activation);GO:0006958(BP:complement activation, classical pathway);GO:0038095(BP:Fc-epsilon receptor signaling pathway);GO:0038096(BP:Fc-gamma receptor signaling pathway involved in phagocytosis);GO:0006955(BP:immune response);GO:0002377(BP:immunoglobulin production);GO:0050900(BP:leukocyte migration);GO:0006898(BP:receptor-mediated endocytosis);GO:0030449(BP:regulation …			Extracellular	PF07686(Immunoglobulin V-set domain)
P06312	Immunoglobulin kappa variable 4-1	IGKV4-1	FUNCTION: V segment of the variable domain of immunoglobulins light chain that participates in the antigen recognition (PubMed:24600447). Immunoglobulins, also known as antibodies, are membrane-bound or secreted glycoproteins produced by B lymphocytes. In the recognition phase of humoral immunity, the membrane-bound immunoglobulins serve as receptors which, upon binding of a specific antigen, tri…	sp|P06312|KV401_HUMAN	sp|P06312|KV401_HUMAN Immunoglobulin kappa variable 4-1 OS=Homo sapiens OX=9606 GN=IGKV4-1 PE=1 SV=1	1	4	4	4	25.6	13.38	1341700	3240200	2313200	3876100	240220	2000900	2798100	1602000	2293900	773640	1404400	636920	1927600	1658000	2849200	3172900	1689900	1322300	2626800	1202600	1077000	278830	810720	163190	1335200	1582500	1742300	1093700	2038200	2058200	Quantified	GO:0006956(BP:complement activation);GO:0006958(BP:complement activation, classical pathway);GO:0038095(BP:Fc-epsilon receptor signaling pathway);GO:0038096(BP:Fc-gamma receptor signaling pathway involved in phagocytosis);GO:0006955(BP:immune response);GO:0002377(BP:immunoglobulin production);GO:0050900(BP:leukocyte migration);GO:0006898(BP:receptor-mediated endocytosis);GO:0030449(BP:regulation …			Extracellular	PF07686(Immunoglobulin V-set domain)
P06331	Immunoglobulin heavy variable 4-34	IGHV4-34	FUNCTION: V region of the variable domain of immunoglobulin heavy chains that participates in the antigen recognition (PubMed:24600447). Immunoglobulins, also known as antibodies, are membrane-bound or secreted glycoproteins produced by B lymphocytes. In the recognition phase of humoral immunity, the membrane-bound immunoglobulins serve as receptors which, upon binding of a specific antigen, trig…	sp|P06331|HV434_HUMAN	sp|P06331|HV434_HUMAN Immunoglobulin heavy variable 4-34 OS=Homo sapiens OX=9606 GN=IGHV4-34 PE=1 SV=2	1	5	5	1	43.9	13.815	6900800	9737700	7202000	7158500	8089900	4999400	7694800	6651500	6736200	4246800	5892800	7671200	6441400	7063600	4746600	5062500	5596100	8669500	9144000	5442300	6069200	4050400	5989200	6238800	6327300	4597700	7603200	4967700	4295200	7706500	Quantified	GO:0050853(BP:B cell receptor signaling pathway);GO:0006956(BP:complement activation);GO:0006958(BP:complement activation, classical pathway);GO:0042742(BP:defense response to bacterium);GO:0038095(BP:Fc-epsilon receptor signaling pathway);GO:0038096(BP:Fc-gamma receptor signaling pathway involved in phagocytosis);GO:0006955(BP:immune response);GO:0045087(BP:innate immune response);GO:0050900(BP:…			Extracellular	PF07686(Immunoglobulin V-set domain)
P06396	Gelsolin	GSN	FUNCTION: Calcium-regulated, actin-modulating protein that binds to the plus (or barbed) ends of actin monomers or filaments, preventing monomer exchange (end-blocking or capping). It can promote the assembly of monomers into filaments (nucleation) as well as sever filaments already formed. Plays a role in ciliogenesis. {ECO:0000269|PubMed:20393563}.	sp|P06396|GELS_HUMAN	sp|P06396|GELS_HUMAN Gelsolin OS=Homo sapiens OX=9606 GN=GSN PE=1 SV=1	1	32	32	17	51.7	85.696	26244000	24647000	18867000	13409000	23685000	10822000	16253000	17788000	22445000	12861000	16045000	15838000	17049000	15073000	13126000	18017000	10740000	13131000	15062000	14644000	20157000	17505000	19365000	21274000	21638000	15900000	15546000	14381000	19817000	20308000	Quantified	GO:0051693(BP:actin filament capping);GO:0030041(BP:actin filament polymerization);GO:0090527(BP:actin filament reorganization);GO:0051014(BP:actin filament severing);GO:0045010(BP:actin nucleation);GO:0007568(BP:aging);GO:1990000(BP:amyloid fibril formation);GO:0051016(BP:barbed-end actin filament capping);GO:0044267(BP:cellular protein metabolic process);GO:0071276(BP:cellular response to cadmi…	hsa:2934(GSN)	hsa04666(Fc gamma R-mediated phagocytosis );hsa04810(Regulation of actin cytoskeleton )	Cytoplasmic	PF00626(Gelsolin repeat)
P06576	ATP synthase subunit beta, mitochondrial	ATP5F1B	FUNCTION: Mitochondrial membrane ATP synthase (F(1)F(0) ATP synthase or Complex V) produces ATP from ADP in the presence of a proton gradient across the membrane which is generated by electron transport complexes of the respiratory chain. F-type ATPases consist of two structural domains, F(1) - containing the extramembraneous catalytic core, and F(0) - containing the membrane proton channel, link…	sp|P06576|ATPB_HUMAN	sp|P06576|ATPB_HUMAN ATP synthase subunit beta, mitochondrial OS=Homo sapiens OX=9606 GN=ATP5F1B PE=1 SV=3	1	2	2	2	7	56.559							25674										28196									24702					Identified	GO:0001525(BP:angiogenesis);GO:0006754(BP:ATP biosynthetic process);GO:0098761(BP:cellular response to interleukin-7);GO:0042407(BP:cristae formation);GO:0006091(BP:generation of precursor metabolites and energy);GO:0006629(BP:lipid metabolic process);GO:0042776(BP:mitochondrial ATP synthesis coupled proton transport);GO:0007005(BP:mitochondrion organization);GO:0006933(BP:negative regulation of …	hsa:506(ATP5F1B)	hsa00190(Oxidative phosphorylation );hsa04714(Thermogenesis )	Mitochondrial	PF00006(ATP synthase alpha/beta family, nucleotide-binding domain);PF02874(ATP synthase alpha/beta family, beta-barrel domain)
P06681	Complement C2	C2	FUNCTION: Component C2 which is part of the classical pathway of the complement system is cleaved by activated factor C1 into two fragments: C2b and C2a. C2a, a serine protease, then combines with complement factor C4b to generate the C3 or C5 convertase.	sp|P06681|CO2_HUMAN	sp|P06681|CO2_HUMAN Complement C2 OS=Homo sapiens OX=9606 GN=C2 PE=1 SV=2	1	22	22	22	41.4	83.267	5905100	4596900	4778500	4774200	4802600	4403500	5385100	4653400	4345600	5938300	3384700	4836700	5040800	3837500	5489100	6116900	5480400	4547100	4291300	3410800	2541800	7614200	6101600	5609600	2936800	4162800	4970800	3842900	4698800	4580000	Quantified	GO:0006956(BP:complement activation);GO:0006958(BP:complement activation, classical pathway);GO:0045087(BP:innate immune response);GO:2000427(BP:positive regulation of apoptotic cell clearance);GO:0030449(BP:regulation of complement activation);GO:0007584(BP:response to nutrient);GO:0070062(CC:extracellular exosome);GO:0005576(CC:extracellular region);GO:0005615(CC:extracellular space);GO:0046872…	hsa:717(C2)	hsa05171(Coronavirus disease - COVID-19 );hsa04610(Complement and coagulation cascades )	Extracellular	PF00084(Sushi repeat (SCR repeat));PF00089(Trypsin);PF00092(von Willebrand factor type A domain)
P06702	Protein S100-A9	S100A9	FUNCTION: S100A9 is a calcium- and zinc-binding protein which plays a prominent role in the regulation of inflammatory processes and immune response. It can induce neutrophil chemotaxis, adhesion, can increase the bactericidal activity of neutrophils by promoting phagocytosis via activation of SYK, PI3K/AKT, and ERK1/2 and can induce degranulation of neutrophils by a MAPK-dependent mechanism. Pre…	sp|P06702|S10A9_HUMAN	sp|P06702|S10A9_HUMAN Protein S100-A9 OS=Homo sapiens OX=9606 GN=S100A9 PE=1 SV=1	1	3	3	3	33.3	13.242	97227	555100	152220	523770	315960	107780	182350	88931	172270	967700	211500		544290	488480	882250	924030	410070	917140	366660	757220	91964	773740	191830	1486400	780050	486740		364450	287820	1016600	Quantified	GO:0006919(BP:activation of cysteine-type endopeptidase activity involved in apoptotic process);GO:0061844(BP:antimicrobial humoral immune response mediated by antimicrobial peptide);GO:0019730(BP:antimicrobial humoral response);GO:0006915(BP:apoptotic process);GO:0006914(BP:autophagy);GO:0007267(BP:cell-cell signaling);GO:0032602(BP:chemokine production);GO:0001816(BP:cytokine production);GO:004…	hsa:6280(S100A9)	hsa04657(IL-17 signaling pathway )	Cytoplasmic;Nuclear	PF01023(S-100/ICaBP type calcium binding domain)
P06727	Apolipoprotein A-IV	APOA4	FUNCTION: May have a role in chylomicrons and VLDL secretion and catabolism. Required for efficient activation of lipoprotein lipase by ApoC-II; potent activator of LCAT. Apoa-IV is a major component of HDL and chylomicrons.	sp|P06727|APOA4_HUMAN;CON__Q32PJ2	sp|P06727|APOA4_HUMAN Apolipoprotein A-IV OS=Homo sapiens OX=9606 GN=APOA4 PE=1 SV=3	2	35	35	35	70.7	45.398	73312000	72682000	49400000	92446000	98461000	56082000	81685000	70763000	54059000	47906000	129100000	53424000	64535000	73935000	45051000	47834000	65775000	68774000	86947000	84992000	71250000	61784000	62675000	97753000	71500000	77889000	71955000	58327000	102430000	71890000	Quantified	GO:0044267(BP:cellular protein metabolic process);GO:0006695(BP:cholesterol biosynthetic process);GO:0033344(BP:cholesterol efflux);GO:0042632(BP:cholesterol homeostasis);GO:0008203(BP:cholesterol metabolic process);GO:0034378(BP:chylomicron assembly);GO:0034371(BP:chylomicron remodeling);GO:0034380(BP:high-density lipoprotein particle assembly);GO:0034375(BP:high-density lipoprotein particle rem…	hsa:337(APOA4)	hsa04977(Vitamin digestion and absorption );hsa04979(Cholesterol metabolism );hsa04975(Fat digestion and absorption )	Extracellular	PF01442(Apolipoprotein A1/A4/E domain)
P06733	Alpha-enolase	ENO1	FUNCTION: Glycolytic enzyme the catalyzes the conversion of 2-phosphoglycerate to phosphoenolpyruvate (PubMed:29775581, PubMed:1369209). In addition to glycolysis, involved in various processes such as growth control, hypoxia tolerance and allergic responses (PubMed:2005901, PubMed:10802057, PubMed:12666133, PubMed:29775581). May also function in the intravascular and pericellular fibrinolytic sy…	sp|P06733|ENOA_HUMAN;sp|P13929|ENOB_HUMAN;sp|P09104|ENOG_HUMAN	sp|P06733|ENOA_HUMAN Alpha-enolase OS=Homo sapiens OX=9606 GN=ENO1 PE=1 SV=2	3	6	6	6	29.7	47.168	337890		98061							93486		66325	116280																		Identified	GO:0061621(BP:canonical glycolysis);GO:0006094(BP:gluconeogenesis);GO:0030308(BP:negative regulation of cell growth);GO:1903298(BP:negative regulation of hypoxia-induced intrinsic apoptotic signaling pathway);GO:0000122(BP:negative regulation of transcription by RNA polymerase II);GO:0045892(BP:negative regulation of transcription, DNA-templated);GO:2001171(BP:positive regulation of ATP biosynthe…	hsa:2023(ENO1)	hsa04066(HIF-1 signaling pathway );hsa03018(RNA degradation );hsa00010(Glycolysis / Gluconeogenesis )	Cytoplasmic	PF03952(Enolase, N-terminal domain);PF00113(Enolase, C-terminal TIM barrel domain)
P06744	Glucose-6-phosphate isomerase	GPI	FUNCTION: In the cytoplasm, catalyzes the conversion of glucose-6-phosphate to fructose-6-phosphate, the second step in glycolysis, and the reverse reaction during gluconeogenesis (PubMed:28803808). Besides it's role as a glycolytic enzyme, also acts as a secreted cytokine: acts as an angiogenic factor (AMF) that stimulates endothelial cell motility (PubMed:11437381). Acts as a neurotrophic facto…	sp|P06744|G6PI_HUMAN	sp|P06744|G6PI_HUMAN Glucose-6-phosphate isomerase OS=Homo sapiens OX=9606 GN=GPI PE=1 SV=4	1	1	1	1	3	63.146			70506	114870		56570			61938			74359		87467		81452			77324				99779			141830			92476	89139	Identified	GO:0061621(BP:canonical glycolysis);GO:0005975(BP:carbohydrate metabolic process);GO:0006094(BP:gluconeogenesis);GO:0051156(BP:glucose 6-phosphate metabolic process);GO:0006096(BP:glycolytic process);GO:0007599(BP:hemostasis);GO:0006959(BP:humoral immune response);GO:0043312(BP:neutrophil degranulation);GO:0010595(BP:positive regulation of endothelial cell migration);GO:0051024(BP:positive regula…	hsa:2821(GPI)	hsa00010(Glycolysis / Gluconeogenesis );hsa00500(Starch and sucrose metabolism );hsa00520(Amino sugar and nucleotide sugar metabolism );hsa00030(Pentose phosphate pathway )	Cytoplasmic	PF00342(Phosphoglucose isomerase)
P06748	Nucleophosmin	NPM1	FUNCTION: Involved in diverse cellular processes such as ribosome biogenesis, centrosome duplication, protein chaperoning, histone assembly, cell proliferation, and regulation of tumor suppressors p53/TP53 and ARF. Binds ribosome presumably to drive ribosome nuclear export. Associated with nucleolar ribonucleoprotein structures and bind single-stranded nucleic acids. Acts as a chaperonin for the …	sp|P06748|NPM_HUMAN	sp|P06748|NPM_HUMAN Nucleophosmin OS=Homo sapiens OX=9606 GN=NPM1 PE=1 SV=2	1	3	3	2	21.8	32.575	214180																														Identified	GO:0007569(BP:cell aging);GO:0034644(BP:cellular response to UV);GO:0034080(BP:CENP-A containing nucleosome assembly);GO:0007098(BP:centrosome cycle);GO:0006338(BP:chromatin remodeling);GO:0006281(BP:DNA repair);GO:0006886(BP:intracellular protein transport);GO:0043066(BP:negative regulation of apoptotic process);GO:0008285(BP:negative regulation of cell proliferation);GO:0010826(BP:negative regu…			Nuclear	PF16276(Nucleophosmin C-terminal domain);PF03066(Nucleoplasmin/nucleophosmin domain)
P06858	Lipoprotein lipase	LPL	FUNCTION: Key enzyme in triglyceride metabolism. Catalyzes the hydrolysis of triglycerides from circulating chylomicrons and very low density lipoproteins (VLDL), and thereby plays an important role in lipid clearance from the blood stream, lipid utilization and storage (PubMed:8675619, PubMed:11342582, PubMed:27578112). Although it has both phospholipase and triglyceride lipase activities it is …	sp|P06858|LIPL_HUMAN	sp|P06858|LIPL_HUMAN Lipoprotein lipase OS=Homo sapiens OX=9606 GN=LPL PE=1 SV=1	1	3	3	3	10.1	53.162	402370	885810	515320	847500	627760	883240	880290	264960	287570	836930	808090	473850	1026000	640190	293840	536250	392240	248370	465050	361720	143290	47487	381940	684240	812590	764690	1280900	773470	723600	726340	Quantified	GO:0071398(BP:cellular response to fatty acid);GO:0031670(BP:cellular response to nutrient);GO:0042632(BP:cholesterol homeostasis);GO:0034371(BP:chylomicron remodeling);GO:0006633(BP:fatty acid biosynthetic process);GO:0006631(BP:fatty acid metabolic process);GO:0016042(BP:lipid catabolic process);GO:0055096(BP:low-density lipoprotein particle mediated signaling);GO:1900077(BP:negative regulation…	hsa:4023(LPL)	hsa04979(Cholesterol metabolism );hsa00561(Glycerolipid metabolism );hsa03320(PPAR signaling pathway )	Cytoplasmic;Mitochondrial	PF00151(Lipase);PF01477(PLAT/LH2 domain)
P07093	Glia-derived nexin	SERPINE2	FUNCTION: Serine protease inhibitor with activity toward thrombin, trypsin, and urokinase. Promotes neurite extension by inhibiting thrombin. Binds heparin.	sp|P07093|GDN_HUMAN	sp|P07093|GDN_HUMAN Glia-derived nexin OS=Homo sapiens OX=9606 GN=SERPINE2 PE=1 SV=1	1	14	14	14	51.8	44.002	2861100	3447800	2390700	3541700	2991800	2131200	4545000	2897300	4149000	6330300	3318000	4373100	4760900	3727300	3056100	3613200	3450200	3049900	2510400	2045200	3583100	6485900	2231100	3414200	5226600	4772400	3912500	5085800	3264400	6193300	Quantified	GO:0007596(BP:blood coagulation);GO:0021683(BP:cerebellar granular layer morphogenesis);GO:0050974(BP:detection of mechanical stimulus involved in sensory perception);GO:0060384(BP:innervation);GO:0060291(BP:long-term synaptic potentiation);GO:0042628(BP:mating plug formation);GO:0030195(BP:negative regulation of blood coagulation);GO:0030308(BP:negative regulation of cell growth);GO:0008285(BP:n…			Extracellular;PlasmaMembrane	PF00079(Serpin (serine protease inhibitor))
P07195	L-lactate dehydrogenase B chain	LDHB		sp|P07195|LDHB_HUMAN	sp|P07195|LDHB_HUMAN L-lactate dehydrogenase B chain OS=Homo sapiens OX=9606 GN=LDHB PE=1 SV=2	1	5	4	4	18	36.638													132470												55067						Identified	GO:0005975(BP:carbohydrate metabolic process);GO:0006090(BP:pyruvate metabolic process);GO:0005737(CC:cytoplasm);GO:0005829(CC:cytosol);GO:0070062(CC:extracellular exosome);GO:0016020(CC:membrane);GO:0045121(CC:membrane raft);GO:0042802(MF:identical protein binding);GO:0004459(MF:L-lactate dehydrogenase activity)	hsa:3945(LDHB)	hsa00620(Pyruvate metabolism );hsa04922(Glucagon signaling pathway );hsa00270(Cysteine and methionine metabolism );hsa00640(Propanoate metabolism );hsa04066(HIF-1 signaling pathway );hsa00010(Glycolysis / Gluconeogenesis )	Cytoplasmic	PF02866(lactate/malate dehydrogenase, alpha/beta C-terminal domain);PF00056(lactate/malate dehydrogenase, NAD binding domain)
P07225	Vitamin K-dependent protein S	PROS1	FUNCTION: Anticoagulant plasma protein; it is a cofactor to activated protein C in the degradation of coagulation factors Va and VIIIa. It helps to prevent coagulation and stimulating fibrinolysis.	sp|P07225|PROS_HUMAN;CON__P07224	sp|P07225|PROS_HUMAN Vitamin K-dependent protein S OS=Homo sapiens OX=9606 GN=PROS1 PE=1 SV=1	2	10	10	10	21.7	75.122	1173900	981960	1077500	906780	728050	554160	475230	524780	658990	590790	434580	563790	553330	415750	521950	765800	269040	701200	584950	603990	646660	848730	1673200	997420	1065500	555430	781580	450040	797090	421350	Quantified	GO:0007596(BP:blood coagulation);GO:0006888(BP:ER to Golgi vesicle-mediated transport);GO:0042730(BP:fibrinolysis);GO:0050900(BP:leukocyte migration);GO:0002576(BP:platelet degranulation);GO:0030449(BP:regulation of complement activation);GO:0072562(CC:blood microparticle);GO:0005789(CC:endoplasmic reticulum membrane);GO:0070062(CC:extracellular exosome);GO:0005576(CC:extracellular region);GO:000…	hsa:5627(PROS1)	hsa04610(Complement and coagulation cascades )	Extracellular	PF14670(Coagulation Factor Xa inhibitory site);PF00054(Laminin G domain);PF07645(Calcium-binding EGF domain);PF02210(Laminin G domain);PF00594(Vitamin K-dependent carboxylation/gamma-carboxyglutamic (GLA) domain);PF00008(EGF-like domain)
P07237	Protein disulfide-isomerase	P4HB	FUNCTION: This multifunctional protein catalyzes the formation, breakage and rearrangement of disulfide bonds. At the cell surface, seems to act as a reductase that cleaves disulfide bonds of proteins attached to the cell. May therefore cause structural modifications of exofacial proteins. Inside the cell, seems to form/rearrange disulfide bonds of nascent proteins. At high concentrations, functi…	sp|P07237|PDIA1_HUMAN	sp|P07237|PDIA1_HUMAN Protein disulfide-isomerase OS=Homo sapiens OX=9606 GN=P4HB PE=1 SV=3	1	2	2	2	7.9	57.116	44601																														Identified	GO:0045454(BP:cell redox homeostasis);GO:0044267(BP:cellular protein metabolic process);GO:0071456(BP:cellular response to hypoxia);GO:0098761(BP:cellular response to interleukin-7);GO:0034378(BP:chylomicron assembly);GO:0035722(BP:interleukin-12-mediated signaling pathway);GO:0038155(BP:interleukin-23-mediated signaling pathway);GO:0018401(BP:peptidyl-proline hydroxylation to 4-hydroxy-L-proline…	hsa:5034(P4HB)	hsa04141(Protein processing in endoplasmic reticulum )	ER	PF00085(Thioredoxin);PF13848(Thioredoxin-like domain)
P07339	Cathepsin D	CTSD	FUNCTION: Acid protease active in intracellular protein breakdown. Plays a role in APP processing following cleavage and activation by ADAM30 which leads to APP degradation (PubMed:27333034). Involved in the pathogenesis of several diseases such as breast cancer and possibly Alzheimer disease. {ECO:0000269|PubMed:27333034}.	sp|P07339|CATD_HUMAN	sp|P07339|CATD_HUMAN Cathepsin D OS=Homo sapiens OX=9606 GN=CTSD PE=1 SV=1	1	2	2	2	7	44.552																							65235								Identified	GO:0019886(BP:antigen processing and presentation of exogenous peptide antigen via MHC class II);GO:0030574(BP:collagen catabolic process);GO:0042159(BP:lipoprotein catabolic process);GO:0043312(BP:neutrophil degranulation);GO:0043065(BP:positive regulation of apoptotic process);GO:0043280(BP:positive regulation of cysteine-type endopeptidase activity involved in apoptotic process);GO:0030163(BP:…	hsa:1509(CTSD)	hsa04210(Apoptosis );hsa04142(Lysosome );hsa04915(Estrogen signaling pathway );hsa04071(Sphingolipid signaling pathway );hsa04140(Autophagy - animal )	Lysosomal	PF00026(Eukaryotic aspartyl protease);PF07966(A1 Propeptide)
P07357	Complement component C8 alpha chain	C8A	FUNCTION: Constituent of the membrane attack complex (MAC) that plays a key role in the innate and adaptive immune response by forming pores in the plasma membrane of target cells. C8A inserts into the target membrane, but does not form pores by itself. {ECO:0000269|PubMed:17872444, ECO:0000269|PubMed:7440581}.	sp|P07357|CO8A_HUMAN	sp|P07357|CO8A_HUMAN Complement component C8 alpha chain OS=Homo sapiens OX=9606 GN=C8A PE=1 SV=2	1	16	16	16	40.2	65.163	3692900	1770100	2165100	2032700	2187100	3481100	2071800	3172500	2731600	1840600	2031400	4069500	2480600	2589000	2493400	2897200	2084000	2288800	2338700	2301900	4073600	2421300	4106600	4322000	3473200	2702600	2245500	2836800	2691200	4282600	Quantified	GO:0006956(BP:complement activation);GO:0006957(BP:complement activation, alternative pathway);GO:0006958(BP:complement activation, classical pathway);GO:0019835(BP:cytolysis);GO:0006955(BP:immune response);GO:0030449(BP:regulation of complement activation);GO:0072562(CC:blood microparticle);GO:0070062(CC:extracellular exosome);GO:0005576(CC:extracellular region);GO:0005615(CC:extracellular space…	hsa:731(C8A)	hsa04610(Complement and coagulation cascades );hsa05171(Coronavirus disease - COVID-19 )	Extracellular	PF00090(Thrombospondin type 1 domain);PF00057(Low-density lipoprotein receptor domain class A);PF01823(MAC/Perforin domain)
P07358	Complement component C8 beta chain	C8B	FUNCTION: Constituent of the membrane attack complex (MAC) that plays a key role in the innate and adaptive immune response by forming pores in the plasma membrane of target cells.	sp|P07358|CO8B_HUMAN	sp|P07358|CO8B_HUMAN Complement component C8 beta chain OS=Homo sapiens OX=9606 GN=C8B PE=1 SV=3	1	19	19	19	45	67.046	5526800	3533900	3414500	3215800	4443500	4448000	4523900	5134300	3952100	4153300	2785900	5127900	4220000	4181600	3801900	4215000	2833100	2489200	3373100	3184300	3723300	6958200	5592200	3512600	4428000	2632700	2300800	4080700	4050000	4832000	Quantified	GO:0006956(BP:complement activation);GO:0006957(BP:complement activation, alternative pathway);GO:0006958(BP:complement activation, classical pathway);GO:0019835(BP:cytolysis);GO:0006955(BP:immune response);GO:0030449(BP:regulation of complement activation);GO:0070062(CC:extracellular exosome);GO:0005576(CC:extracellular region);GO:1903561(CC:extracellular vesicle);GO:0016020(CC:membrane);GO:0005…	hsa:732(C8B)	hsa04610(Complement and coagulation cascades );hsa05171(Coronavirus disease - COVID-19 )	Extracellular	PF01823(MAC/Perforin domain);PF00057(Low-density lipoprotein receptor domain class A);PF00090(Thrombospondin type 1 domain)
P07360	Complement component C8 gamma chain	C8G	FUNCTION: C8 is a constituent of the membrane attack complex. C8 binds to the C5B-7 complex, forming the C5B-8 complex. C5-B8 binds C9 and acts as a catalyst in the polymerization of C9. The gamma subunit seems to be able to bind retinol.	sp|P07360|CO8G_HUMAN	sp|P07360|CO8G_HUMAN Complement component C8 gamma chain OS=Homo sapiens OX=9606 GN=C8G PE=1 SV=3	1	6	6	6	38.1	22.277	5629800	4841600	3951400	3553400	5083600	4710700	4282800	3678200	4015000	5447100	2862900	5127700	4169900	4198800	2840800	3795600	3815500	2731400	4033300	3062300	2301100	2708400	5168800	4973100	5465000	3264400	2301900	4693700	3750300	5415200	Quantified	GO:0006957(BP:complement activation, alternative pathway);GO:0006958(BP:complement activation, classical pathway);GO:0019835(BP:cytolysis);GO:0030449(BP:regulation of complement activation);GO:0072562(CC:blood microparticle);GO:0070062(CC:extracellular exosome);GO:0005576(CC:extracellular region);GO:0005579(CC:membrane attack complex);GO:0001848(MF:complement binding);GO:0044877(MF:protein-contai…	hsa:733(C8G)	hsa05171(Coronavirus disease - COVID-19 );hsa04610(Complement and coagulation cascades )	Extracellular	PF00061(Lipocalin / cytosolic fatty-acid binding protein family)
P07602	Prosaposin	PSAP	FUNCTION: Saposin-A and saposin-C stimulate the hydrolysis of glucosylceramide by beta-glucosylceramidase (EC 3.2.1.45) and galactosylceramide by beta-galactosylceramidase (EC 3.2.1.46). Saposin-C apparently acts by combining with the enzyme and acidic lipid to form an activated complex, rather than by solubilizing the substrate.; FUNCTION: Saposin-B stimulates the hydrolysis of galacto-cerebrosi…	sp|P07602|SAP_HUMAN	sp|P07602|SAP_HUMAN Prosaposin OS=Homo sapiens OX=9606 GN=PSAP PE=1 SV=2	1	2	2	2	5.2	58.112						62567	97777	68579			91826	77047				41384	64113				43283	64806			64780			68279	49114	55054	Quantified	GO:0007193(BP:adenylate cyclase-inhibiting G protein-coupled receptor signaling pathway);GO:0019882(BP:antigen processing and presentation);GO:0071310(BP:cellular response to organic substance);GO:0021702(BP:cerebellar Purkinje cell differentiation);GO:0090102(BP:cochlea development);GO:0003335(BP:corneocyte development);GO:1903575(BP:cornified envelope assembly);GO:0060742(BP:epithelial cell dif…	hsa:5660(PSAP)	hsa00600(Sphingolipid metabolism );hsa04142(Lysosome )	Extracellular;Lysosomal	PF02199(Saposin A-type domain);PF05184(Saposin-like type B, region 1);PF03489(Saposin-like type B, region 2)
P07737	Profilin-1	PFN1	FUNCTION: Binds to actin and affects the structure of the cytoskeleton. At high concentrations, profilin prevents the polymerization of actin, whereas it enhances it at low concentrations. By binding to PIP2, it inhibits the formation of IP3 and DG. Inhibits androgen receptor (AR) and HTT aggregation and binding of G-actin is essential for its inhibition of AR. {ECO:0000269|PubMed:18573880}.	sp|P07737|PROF1_HUMAN	sp|P07737|PROF1_HUMAN Profilin-1 OS=Homo sapiens OX=9606 GN=PFN1 PE=1 SV=2	1	2	2	2	21.4	15.054			190150			128850			144590	150310	95322	181040	82741	103070				146580	100050			46114		65105		127900	102020				Quantified	GO:0030036(BP:actin cytoskeleton organization);GO:0098885(BP:modification of postsynaptic actin cytoskeleton);GO:0032232(BP:negative regulation of actin filament bundle assembly);GO:0030837(BP:negative regulation of actin filament polymerization);GO:0051497(BP:negative regulation of stress fiber assembly);GO:0001843(BP:neural tube closure);GO:0032233(BP:positive regulation of actin filament bundl…	hsa:5216(PFN1)	hsa04810(Regulation of actin cytoskeleton );hsa04015(Rap1 signaling pathway )	Extracellular;Mitochondrial	PF00235(Profilin)
P07900	Heat shock protein HSP 90-alpha	HSP90AA1	FUNCTION: Molecular chaperone that promotes the maturation, structural maintenance and proper regulation of specific target proteins involved for instance in cell cycle control and signal transduction. Undergoes a functional cycle that is linked to its ATPase activity which is essential for its chaperone activity. This cycle probably induces conformational changes in the client proteins, thereby …	sp|P07900|HS90A_HUMAN;sp|Q14568|HS902_HUMAN	sp|P07900|HS90A_HUMAN Heat shock protein HSP 90-alpha OS=Homo sapiens OX=9606 GN=HSP90AA1 PE=1 SV=5	2	4	4	2	9.2	84.659	115780	59020	78152	48031		51324		103540	77666	46943		44376	49373		62180	86651	102130		62047					68882	73419			43032			Quantified	GO:0048675(BP:axon extension);GO:0034605(BP:cellular response to heat);GO:0021955(BP:central nervous system neuron axonogenesis);GO:0061684(BP:chaperone-mediated autophagy);GO:0051131(BP:chaperone-mediated protein complex assembly);GO:0097711(BP:ciliary basal body-plasma membrane docking);GO:0051186(BP:cofactor metabolic process);GO:0019221(BP:cytokine-mediated signaling pathway);GO:0038128(BP:ER…	hsa:3320(HSP90AA1)	hsa04141(Protein processing in endoplasmic reticulum );hsa04914(Progesterone-mediated oocyte maturation );hsa04151(PI3K-Akt signaling pathway );hsa04659(Th17 cell differentiation );hsa04612(Antigen processing and presentation );hsa04621(NOD-like receptor signaling pathway );hsa04915(Estrogen signaling pathway );hsa04657(IL-17 signaling pathway );hsa04217(Necroptosis )	Cytoplasmic	PF00183(Hsp90 protein);PF02518(Histidine kinase-, DNA gyrase B-, and HSP90-like ATPase)
P08123	Collagen alpha-2(I) chain	COL1A2	FUNCTION: Type I collagen is a member of group I collagen (fibrillar forming collagen).	sp|P08123|CO1A2_HUMAN	sp|P08123|CO1A2_HUMAN Collagen alpha-2(I) chain OS=Homo sapiens OX=9606 GN=COL1A2 PE=1 SV=7	1	2	2	2	4.2	129.31			321750	2642100	317880		583280	129120		200820				510910		436940	610770	462790	837120	449190						787510		632530	290960	618270	Quantified	GO:0007596(BP:blood coagulation);GO:0001568(BP:blood vessel development);GO:0030282(BP:bone mineralization);GO:0071230(BP:cellular response to amino acid stimulus);GO:0030199(BP:collagen fibril organization);GO:0032963(BP:collagen metabolic process);GO:0019221(BP:cytokine-mediated signaling pathway);GO:0085029(BP:extracellular matrix assembly);GO:0030198(BP:extracellular matrix organization);GO:0…	hsa:1278(COL1A2)	hsa04974(Protein digestion and absorption );hsa04611(Platelet activation );hsa04510(Focal adhesion );hsa04512(ECM-receptor interaction );hsa04926(Relaxin signaling pathway );hsa04151(PI3K-Akt signaling pathway )	Extracellular;Nuclear	PF01391(Collagen triple helix repeat (20 copies));PF01410(Fibrillar collagen C-terminal domain)
P08185	Corticosteroid-binding globulin	SERPINA6	FUNCTION: Major transport protein for glucocorticoids and progestins in the blood of almost all vertebrate species. {ECO:0000269|PubMed:18513745}.	sp|P08185|CBG_HUMAN	sp|P08185|CBG_HUMAN Corticosteroid-binding globulin OS=Homo sapiens OX=9606 GN=SERPINA6 PE=1 SV=1	1	15	15	14	58.3	45.14	10165000	10573000	6596200	10604000	9625400	4211100	5361900	6932000	8766500	8898700	13074000	10490000	10819000	12190000	10179000	7679500	8396600	6629300	10592000	10217000	1962500	12827000	17385000	15093000	9584500	10550000	4732000	12226000	8229700	15763000	Quantified	GO:0008211(BP:glucocorticoid metabolic process);GO:0010951(BP:negative regulation of endopeptidase activity);GO:0070062(CC:extracellular exosome);GO:0005615(CC:extracellular space);GO:0004867(MF:serine-type endopeptidase inhibitor activity);GO:0005496(MF:steroid binding)			Extracellular	PF00079(Serpin (serine protease inhibitor))
P08195	4F2 cell-surface antigen heavy chain	SLC3A2	FUNCTION: Component of several heterodimeric amino acid transporter complexes (PubMed:11557028, PubMed:9829974, PubMed:9751058, PubMed:10391915, PubMed:10574970, PubMed:11311135). The precise substrate specificity depends on the other subunit in the heterodimer (PubMed:9829974, PubMed:9751058, PubMed:10391915, PubMed:10574970, PubMed:30867591, PubMed:10903140). The heterodimer with SLC3A2 functio…	sp|P08195|4F2_HUMAN	sp|P08195|4F2_HUMAN 4F2 cell-surface antigen heavy chain OS=Homo sapiens OX=9606 GN=SLC3A2 PE=1 SV=3	1	1	1	1	1.9	67.993					37407	35245	20645				62228																				Identified	GO:0006865(BP:amino acid transport);GO:0006816(BP:calcium ion transport);GO:0005975(BP:carbohydrate metabolic process);GO:1902475(BP:L-alpha-amino acid transmembrane transport);GO:1903801(BP:L-leucine import across plasma membrane);GO:0050900(BP:leukocyte migration);GO:0043330(BP:response to exogenous dsRNA);GO:0015827(BP:tryptophan transport);GO:1990184(CC:amino acid transport complex);GO:001632…	hsa:6520(SLC3A2)	hsa04216(Ferroptosis );hsa04150(mTOR signaling pathway );hsa04974(Protein digestion and absorption )	Cytoplasmic	PF16028(Solute carrier family 3 member 2 N-terminus);PF00128(Alpha amylase, catalytic domain)
P08238	Heat shock protein HSP 90-beta	HSP90AB1	FUNCTION: Molecular chaperone that promotes the maturation, structural maintenance and proper regulation of specific target proteins involved for instance in cell cycle control and signal transduction. Undergoes a functional cycle that is linked to its ATPase activity. This cycle probably induces conformational changes in the client proteins, thereby causing their activation. Interacts dynamicall…	sp|P08238|HS90B_HUMAN;sp|P14625|ENPL_HUMAN	sp|P08238|HS90B_HUMAN Heat shock protein HSP 90-beta OS=Homo sapiens OX=9606 GN=HSP90AB1 PE=1 SV=4	2	3	1	1	6.5	83.263									54501																						Identified	GO:0048675(BP:axon extension);GO:0035690(BP:cellular response to drug);GO:0034605(BP:cellular response to heat);GO:0071353(BP:cellular response to interleukin-4);GO:0071407(BP:cellular response to organic cyclic compound);GO:0021955(BP:central nervous system neuron axonogenesis);GO:0051131(BP:chaperone-mediated protein complex assembly);GO:0030010(BP:establishment of cell polarity);GO:0038096(BP:…	hsa:3326(HSP90AB1)	hsa04914(Progesterone-mediated oocyte maturation );hsa04612(Antigen processing and presentation );hsa04657(IL-17 signaling pathway );hsa04141(Protein processing in endoplasmic reticulum );hsa04621(NOD-like receptor signaling pathway );hsa04915(Estrogen signaling pathway );hsa04217(Necroptosis );hsa04151(PI3K-Akt signaling pathway );hsa04659(Th17 cell differentiation )	Cytoplasmic	PF00183(Hsp90 protein);PF02518(Histidine kinase-, DNA gyrase B-, and HSP90-like ATPase)
P08253	72 kDa type IV collagenase	MMP2	FUNCTION: Ubiquitinous metalloproteinase that is involved in diverse functions such as remodeling of the vasculature, angiogenesis, tissue repair, tumor invasion, inflammation, and atherosclerotic plaque rupture. As well as degrading extracellular matrix proteins, can also act on several nonmatrix proteins such as big endothelial 1 and beta-type CGRP promoting vasoconstriction. Also cleaves KISS …	sp|P08253|MMP2_HUMAN	sp|P08253|MMP2_HUMAN 72 kDa type IV collagenase OS=Homo sapiens OX=9606 GN=MMP2 PE=1 SV=2	1	2	2	2	5.8	73.881	89636	150910	160180	213720	123460	191530	150060		236560	150290		54675	47534	13486			84038	196270	119170	49562	110010			93430	81046	75457	89848	75343		34983	Quantified	GO:0001525(BP:angiogenesis);GO:0001955(BP:blood vessel maturation);GO:0060346(BP:bone trabecula formation);GO:0044267(BP:cellular protein metabolic process);GO:0071230(BP:cellular response to amino acid stimulus);GO:0034614(BP:cellular response to reactive oxygen species);GO:0030574(BP:collagen catabolic process);GO:0019221(BP:cytokine-mediated signaling pathway);GO:0007566(BP:embryo implantation…	hsa:4313(MMP2)	hsa04926(Relaxin signaling pathway );hsa04912(GnRH signaling pathway );hsa04670(Leukocyte transendothelial migration );hsa04915(Estrogen signaling pathway )	Extracellular	PF00413(Matrixin);PF00045(Hemopexin);PF00040(Fibronectin type II domain);PF01471(Putative peptidoglycan binding domain)
P09210	Glutathione S-transferase A2	GSTA2	FUNCTION: Conjugation of reduced glutathione to a wide number of exogenous and endogenous hydrophobic electrophiles.	sp|P09210|GSTA2_HUMAN;sp|P08263|GSTA1_HUMAN	sp|P09210|GSTA2_HUMAN Glutathione S-transferase A2 OS=Homo sapiens OX=9606 GN=GSTA2 PE=1 SV=4;sp|P08263|GSTA1_HUMAN Glutathione S-transferase A1 OS=Homo sapiens OX=9606 GN=GSTA1 PE=1 SV=3	2	2	2	2	12.6	25.664	723860	640720		268810	388170				325260	305120	437510		503940	296370		151160			269850				142650	437930	618460	220690		172740		366650	Quantified	GO:0030855(BP:epithelial cell differentiation);GO:1901687(BP:glutathione derivative biosynthetic process);GO:0006749(BP:glutathione metabolic process);GO:0035722(BP:interleukin-12-mediated signaling pathway);GO:0006805(BP:xenobiotic metabolic process);GO:0005829(CC:cytosol);GO:0070062(CC:extracellular exosome);GO:0004364(MF:glutathione transferase activity)	hsa:2939(GSTA2)	hsa00982(Drug metabolism - cytochrome P450 );hsa00983(Drug metabolism - other enzymes );hsa00480(Glutathione metabolism );hsa00980(Metabolism of xenobiotics by cytochrome P450 )	Cytoplasmic	PF02798(Glutathione S-transferase, N-terminal domain);PF14497(Glutathione S-transferase, C-terminal domain)
P08294	Extracellular superoxide dismutase [Cu-Zn]	SOD3	FUNCTION: Protect the extracellular space from toxic effect of reactive oxygen intermediates by converting superoxide radicals into hydrogen peroxide and oxygen.	sp|P08294|SODE_HUMAN	sp|P08294|SODE_HUMAN Extracellular superoxide dismutase [Cu-Zn] OS=Homo sapiens OX=9606 GN=SOD3 PE=1 SV=2	1	3	3	3	22.5	25.851		42142									48981										54792										Identified	GO:0034599(BP:cellular response to oxidative stress);GO:0019430(BP:removal of superoxide radicals);GO:0046688(BP:response to copper ion);GO:0001666(BP:response to hypoxia);GO:0062023(CC:collagen-containing extracellular matrix);GO:0070062(CC:extracellular exosome);GO:0005576(CC:extracellular region);GO:0005615(CC:extracellular space);GO:0005796(CC:Golgi lumen);GO:0005634(CC:nucleus);GO:0005507(MF…			Extracellular	PF00080(Copper/zinc superoxide dismutase (SODC))
P08476	Inhibin beta A chain	INHBA	FUNCTION: Inhibins and activins inhibit and activate, respectively, the secretion of follitropin by the pituitary gland. Inhibins/activins are involved in regulating a number of diverse functions such as hypothalamic and pituitary hormone secretion, gonadal hormone secretion, germ cell development and maturation, erythroid differentiation, insulin secretion, nerve cell survival, embryonic axial d…	sp|P08476|INHBA_HUMAN	sp|P08476|INHBA_HUMAN Inhibin beta A chain OS=Homo sapiens OX=9606 GN=INHBA PE=1 SV=2	1	2	2	2	7.7	47.442		82001				21351	39587	32347			39008					30368								52665	15879	36533					Identified	GO:0032924(BP:activin receptor signaling pathway);GO:0007050(BP:cell cycle arrest);GO:0030154(BP:cell differentiation);GO:0007166(BP:cell surface receptor signaling pathway);GO:0007267(BP:cell-cell signaling);GO:0071397(BP:cellular response to cholesterol);GO:0071372(BP:cellular response to follicle-stimulating hormone stimulus);GO:0006952(BP:defense response);GO:0035987(BP:endodermal cell differ…	hsa:3624(INHBA)	hsa04350(TGF-beta signaling pathway );hsa04060(Cytokine-cytokine receptor interaction );hsa04550(Signaling pathways regulating pluripotency of stem cells )	Nuclear	PF00019(Transforming growth factor beta like domain);PF00688(TGF-beta propeptide)
P08519	Apolipoprotein(a)	LPA	FUNCTION: Apo(a) is the main constituent of lipoprotein(a) (Lp(a)). It has serine proteinase activity and is able of autoproteolysis. Inhibits tissue-type plasminogen activator 1. Lp(a) may be a ligand for megalin/Gp 330. {ECO:0000269|PubMed:2531657}.	sp|P08519|APOA_HUMAN	sp|P08519|APOA_HUMAN Apolipoprotein(a) OS=Homo sapiens OX=9606 GN=LPA PE=1 SV=1	1	3	2	2	1	501.31							49149																								Identified	GO:0008015(BP:blood circulation);GO:0006629(BP:lipid metabolic process);GO:0006869(BP:lipid transport);GO:0034374(BP:low-density lipoprotein particle remodeling);GO:0005576(CC:extracellular region);GO:0034358(CC:plasma lipoprotein particle);GO:0034185(MF:apolipoprotein binding);GO:0004866(MF:endopeptidase inhibitor activity);GO:0001968(MF:fibronectin binding);GO:0008201(MF:heparin binding);GO:000…			Extracellular	PF00051(Kringle domain);PF00089(Trypsin)
P08571	Monocyte differentiation antigen CD14	CD14	FUNCTION: Coreceptor for bacterial lipopolysaccharide (PubMed:1698311, PubMed:23264655). In concert with LBP, binds to monomeric lipopolysaccharide and delivers it to the LY96/TLR4 complex, thereby mediating the innate immune response to bacterial lipopolysaccharide (LPS) (PubMed:20133493, PubMed:23264655). Acts via MyD88, TIRAP and TRAF6, leading to NF-kappa-B activation, cytokine secretion and …	sp|P08571|CD14_HUMAN	sp|P08571|CD14_HUMAN Monocyte differentiation antigen CD14 OS=Homo sapiens OX=9606 GN=CD14 PE=1 SV=2	1	7	7	7	34.1	40.076	1913000	1612100	1634900	1591100	2578700	4190700	1686400	1991400	3097300	2547500	1873900	2696700	2104000	2057600	1492300	1675600	2145400	2457500	2088200	1635700	883230	148900	1248600	1514200	360450	1832300	2582500	2447200	2560400	2300800	Quantified	GO:0006915(BP:apoptotic process);GO:0097190(BP:apoptotic signaling pathway);GO:0007166(BP:cell surface receptor signaling pathway);GO:0071726(BP:cellular response to diacyl bacterial lipopeptide);GO:0071222(BP:cellular response to lipopolysaccharide);GO:0071223(BP:cellular response to lipoteichoic acid);GO:0071219(BP:cellular response to molecule of bacterial origin);GO:0071727(BP:cellular respon…	hsa:929(CD14)	hsa04620(Toll-like receptor signaling pathway );hsa04010(MAPK signaling pathway );hsa04640(Hematopoietic cell lineage );hsa04064(NF-kappa B signaling pathway );hsa04145(Phagosome )	Extracellular;Cytoplasmic
P08572	Collagen alpha-2(IV) chain	COL4A2	FUNCTION: Type IV collagen is the major structural component of glomerular basement membranes (GBM), forming a 'chicken-wire' meshwork together with laminins, proteoglycans and entactin/nidogen.; FUNCTION: Canstatin, a cleavage product corresponding to the collagen alpha 2(IV) NC1 domain, possesses both anti-angiogenic and anti-tumor cell activity. It inhibits proliferation and migration of endot…	sp|P08572|CO4A2_HUMAN	sp|P08572|CO4A2_HUMAN Collagen alpha-2(IV) chain OS=Homo sapiens OX=9606 GN=COL4A2 PE=1 SV=4	1	4	4	4	4.9	167.55	81255	119300	82913	150290	130350	128340	191310	211980	146060	172870	190860	210970	168740	155350	118040	71392	277680		139940	110030	151130			131790	205280	122280		139540	133060	209680	Quantified	GO:0007568(BP:aging);GO:0001525(BP:angiogenesis);GO:0071560(BP:cellular response to transforming growth factor beta stimulus);GO:0038063(BP:collagen-activated tyrosine kinase receptor signaling pathway);GO:0035987(BP:endodermal cell differentiation);GO:0030198(BP:extracellular matrix organization);GO:0016525(BP:negative regulation of angiogenesis);GO:0014823(BP:response to activity);GO:0006351(BP…	hsa:1284(COL4A2)	hsa04974(Protein digestion and absorption );hsa04510(Focal adhesion );hsa04151(PI3K-Akt signaling pathway );hsa04926(Relaxin signaling pathway );hsa04512(ECM-receptor interaction )	Extracellular;Nuclear	PF01413(C-terminal tandem repeated domain in type 4 procollagen);PF01391(Collagen triple helix repeat (20 copies))
P08603	Complement factor H	CFH	FUNCTION: Glycoprotein that plays an essential role in maintaining a well-balanced immune response by modulating complement activation. Acts as a soluble inhibitor of complement, where its binding to self markers such as glycan structures prevents complement activation and amplification on cell surfaces (PubMed:21285368, PubMed:25402769). Accelerates the decay of the complement alternative pathwa…	sp|P08603|CFAH_HUMAN;sp|Q02985|FHR3_HUMAN	sp|P08603|CFAH_HUMAN Complement factor H OS=Homo sapiens OX=9606 GN=CFH PE=1 SV=4	2	61	61	56	63.4	139.09	18727000	19729000	25734000	25500000	28816000	26032000	22358000	23013000	26038000	30855000	24084000	41850000	27784000	27835000	27432000	27729000	25359000	23875000	26085000	25894000	33365000	36472000	23254000	20577000	25053000	24611000	19264000	27577000	27356000	29627000	Quantified	GO:0006956(BP:complement activation);GO:0006957(BP:complement activation, alternative pathway);GO:0030449(BP:regulation of complement activation);GO:1903659(BP:regulation of complement-dependent cytotoxicity);GO:0016032(BP:viral process);GO:0072562(CC:blood microparticle);GO:0070062(CC:extracellular exosome);GO:0005576(CC:extracellular region);GO:0005615(CC:extracellular space);GO:0043395(MF:hepa…	hsa:3075(CFH)	hsa04610(Complement and coagulation cascades )	Extracellular	PF00084(Sushi repeat (SCR repeat))
P08670	Vimentin	VIM	FUNCTION: Vimentins are class-III intermediate filaments found in various non-epithelial cells, especially mesenchymal cells. Vimentin is attached to the nucleus, endoplasmic reticulum, and mitochondria, either laterally or terminally. {ECO:0000269|PubMed:21746880}.; FUNCTION: Involved with LARP6 in the stabilization of type I collagen mRNAs for CO1A1 and CO1A2. {ECO:0000269|PubMed:21746880}.	sp|P08670|VIME_HUMAN	sp|P08670|VIME_HUMAN Vimentin OS=Homo sapiens OX=9606 GN=VIM PE=1 SV=4	1	3	3	3	8.2	53.651									33585																						Identified	GO:0014002(BP:astrocyte development);GO:0060020(BP:Bergmann glial cell differentiation);GO:0071346(BP:cellular response to interferon-gamma);GO:0071222(BP:cellular response to lipopolysaccharide);GO:0071225(BP:cellular response to muramyl dipeptide);GO:0019221(BP:cytokine-mediated signaling pathway);GO:0045109(BP:intermediate filament organization);GO:0070307(BP:lens fiber cell development);GO:00…			Cytoplasmic;Nuclear	PF04732(Intermediate filament head (DNA binding) region);PF00038(Intermediate filament protein)
P08697	Alpha-2-antiplasmin	SERPINF2	FUNCTION: Serine protease inhibitor. The major targets of this inhibitor are plasmin and trypsin, but it also inactivates matriptase-3/TMPRSS7 and chymotrypsin. {ECO:0000269|PubMed:15853774}.	sp|P08697|A2AP_HUMAN;CON__P28800	sp|P08697|A2AP_HUMAN Alpha-2-antiplasmin OS=Homo sapiens OX=9606 GN=SERPINF2 PE=1 SV=3	2	19	19	19	57.8	54.565	23614000	26242000	18124000	24470000	25947000	17773000	21409000	20873000	18805000	23215000	24572000	26882000	27688000	29188000	25311000	20092000	21078000	17118000	21755000	22612000	11309000	18362000	17140000	22464000	20879000	21778000	12850000	23209000	22124000	28276000	Quantified	GO:0006953(BP:acute-phase response);GO:0048514(BP:blood vessel morphogenesis);GO:0030199(BP:collagen fibril organization);GO:0042730(BP:fibrinolysis);GO:0010951(BP:negative regulation of endopeptidase activity);GO:0051918(BP:negative regulation of fibrinolysis);GO:0010757(BP:negative regulation of plasminogen activation);GO:0002576(BP:platelet degranulation);GO:0045597(BP:positive regulation of c…	hsa:5345(SERPINF2)	hsa04610(Complement and coagulation cascades )	Extracellular	PF00079(Serpin (serine protease inhibitor))
P08709	Coagulation factor VII	F7	FUNCTION: Initiates the extrinsic pathway of blood coagulation. Serine protease that circulates in the blood in a zymogen form. Factor VII is converted to factor VIIa by factor Xa, factor XIIa, factor IXa, or thrombin by minor proteolysis. In the presence of tissue factor and calcium ions, factor VIIa then converts factor X to factor Xa by limited proteolysis. Factor VIIa will also convert factor…	sp|P08709|FA7_HUMAN	sp|P08709|FA7_HUMAN Coagulation factor VII OS=Homo sapiens OX=9606 GN=F7 PE=1 SV=1	1	3	3	3	10.7	51.593					71042									56467		95835								66776		65692				82010	Identified	GO:0031100(BP:animal organ regeneration);GO:0007596(BP:blood coagulation);GO:0007598(BP:blood coagulation, extrinsic pathway);GO:0007623(BP:circadian rhythm);GO:0006888(BP:ER to Golgi vesicle-mediated transport);GO:0030194(BP:positive regulation of blood coagulation);GO:0030335(BP:positive regulation of cell migration);GO:0002690(BP:positive regulation of leukocyte chemotaxis);GO:0010641(BP:posit…	hsa:2155(F7)	hsa04610(Complement and coagulation cascades )	Extracellular	PF00594(Vitamin K-dependent carboxylation/gamma-carboxyglutamic (GLA) domain);PF00008(EGF-like domain);PF00089(Trypsin)
P09172	Dopamine beta-hydroxylase	DBH	FUNCTION: Conversion of dopamine to noradrenaline. {ECO:0000269|PubMed:27148966, ECO:0000269|PubMed:3443096, ECO:0000269|PubMed:7961964, ECO:0000269|PubMed:8546710}.	sp|P09172|DOPO_HUMAN	sp|P09172|DOPO_HUMAN Dopamine beta-hydroxylase OS=Homo sapiens OX=9606 GN=DBH PE=1 SV=3	1	4	4	4	12.6	69.064						98576															76937			129370							Identified	GO:0048149(BP:behavioral response to ethanol);GO:0001974(BP:blood vessel remodeling);GO:0042423(BP:catecholamine biosynthetic process);GO:0007268(BP:chemical synaptic transmission);GO:0001816(BP:cytokine production);GO:0042420(BP:dopamine catabolic process);GO:0042596(BP:fear response);GO:0042593(BP:glucose homeostasis);GO:0042309(BP:homoiothermy);GO:0002443(BP:leukocyte mediated immunity);GO:005…	hsa:1621(DBH)	hsa00350(Tyrosine metabolism )	Extracellular;Cytoplasmic	PF03712(Copper type II ascorbate-dependent monooxygenase, C-terminal domain);PF03351(DOMON domain);PF01082(Copper type II ascorbate-dependent monooxygenase, N-terminal domain)
P09382	Galectin-1	LGALS1	FUNCTION: Lectin that binds beta-galactoside and a wide array of complex carbohydrates. Plays a role in regulating apoptosis, cell proliferation and cell differentiation. Inhibits CD45 protein phosphatase activity and therefore the dephosphorylation of Lyn kinase. Strong inducer of T-cell apoptosis. {ECO:0000269|PubMed:14617626, ECO:0000269|PubMed:18796645, ECO:0000269|PubMed:19497882, ECO:000026…	sp|P09382|LEG1_HUMAN	sp|P09382|LEG1_HUMAN Galectin-1 OS=Homo sapiens OX=9606 GN=LGALS1 PE=1 SV=2	1	1	1	1	13.3	14.716		40280	30109		38359	33055	31833	72495	38849	52520		44721	34938	47874	49087	41479	30856	30199	31712	21439	41035		46766	49321	46465			48440		58115	Quantified	GO:0006915(BP:apoptotic process);GO:0044267(BP:cellular protein metabolic process);GO:0071333(BP:cellular response to glucose stimulus);GO:0071407(BP:cellular response to organic cyclic compound);GO:0045445(BP:myoblast differentiation);GO:0010812(BP:negative regulation of cell-substrate adhesion);GO:0010977(BP:negative regulation of neuron projection development);GO:0002317(BP:plasma cell differe…			Extracellular;Cytoplasmic	PF00337(Galactoside-binding lectin)
P09455	Retinol-binding protein 1	RBP1	FUNCTION: Cytoplasmic retinol-binding protein (PubMed:22665496, PubMed:26900151, PubMed:28057518). Accepts retinol from the transport protein STRA6, and thereby contributes to retinol uptake, storage and retinoid homeostasis (PubMed:15632377, PubMed:22665496). {ECO:0000269|PubMed:15632377, ECO:0000269|PubMed:22665496, ECO:0000269|PubMed:26900151, ECO:0000269|PubMed:28057518}.	sp|P09455|RET1_HUMAN	sp|P09455|RET1_HUMAN Retinol-binding protein 1 OS=Homo sapiens OX=9606 GN=RBP1 PE=1 SV=2	1	4	4	4	37	15.85											40766		29889			54231										60470					Identified	GO:0055088(BP:lipid homeostasis);GO:0002138(BP:retinoic acid biosynthetic process);GO:0001523(BP:retinoid metabolic process);GO:0006776(BP:vitamin A metabolic process);GO:0005829(CC:cytosol);GO:0005811(CC:lipid droplet);GO:0005654(CC:nucleoplasm);GO:1904768(MF:all-trans-retinol binding);GO:0016918(MF:retinal binding);GO:0005501(MF:retinoid binding)			Cytoplasmic	PF00061(Lipocalin / cytosolic fatty-acid binding protein family)
P09486	SPARC	SPARC	FUNCTION: Appears to regulate cell growth through interactions with the extracellular matrix and cytokines. Binds calcium and copper, several types of collagen, albumin, thrombospondin, PDGF and cell membranes. There are two calcium binding sites; an acidic domain that binds 5 to 8 Ca(2+) with a low affinity and an EF-hand loop that binds a Ca(2+) ion with a high affinity.	sp|P09486|SPRC_HUMAN	sp|P09486|SPRC_HUMAN SPARC OS=Homo sapiens OX=9606 GN=SPARC PE=1 SV=1	1	7	7	7	43.6	34.632	538770	319770	409800	278070	420840	339790	456230	824880	451650	318820	1039000	898120	688050	633090	223870	320740	451450	385020	524240	426550	213240	193290	168170	692970	198000	630230	301800	471890	776880	541780	Quantified	GO:0048856(BP:anatomical structure development);GO:0060348(BP:bone development);GO:0071363(BP:cellular response to growth factor stimulus);GO:0030198(BP:extracellular matrix organization);GO:0007507(BP:heart development);GO:0048839(BP:inner ear development);GO:0030324(BP:lung development);GO:0016525(BP:negative regulation of angiogenesis);GO:0001937(BP:negative regulation of endothelial cell prol…			Extracellular;Cytoplasmic	PF00050(Kazal-type serine protease inhibitor domain);PF10591(Secreted protein acidic and rich in cysteine Ca binding region);PF09289(Follistatin/Osteonectin-like EGF domain)
P09651	Heterogeneous nuclear ribonucleoprotein A1	HNRNPA1	FUNCTION: Involved in the packaging of pre-mRNA into hnRNP particles, transport of poly(A) mRNA from the nucleus to the cytoplasm and may modulate splice site selection (PubMed:17371836). May bind to specific miRNA hairpins (PubMed:28431233). Binds to the IRES and thereby inhibits the translation of the apoptosis protease activating factor APAF1 (PubMed:31498791). {ECO:0000269|PubMed:17371836, EC…	sp|P09651|ROA1_HUMAN;sp|Q32P51|RA1L2_HUMAN	sp|P09651|ROA1_HUMAN Heterogeneous nuclear ribonucleoprotein A1 OS=Homo sapiens OX=9606 GN=HNRNPA1 PE=1 SV=5;sp|Q32P51|RA1L2_HUMAN Heterogeneous nuclear ribonucleoprotein A1-like 2 OS=Homo sapiens OX=9606 GN=HNRNPA1L2 PE=2 SV=2	2	4	4	3	14.8	38.746	541370																														Identified	GO:0042149(BP:cellular response to glucose starvation);GO:1903936(BP:cellular response to sodium arsenite);GO:0008543(BP:fibroblast growth factor receptor signaling pathway);GO:0051170(BP:import into nucleus);GO:0000398(BP:mRNA splicing, via spliceosome);GO:0051028(BP:mRNA transport);GO:0032211(BP:negative regulation of telomere maintenance via telomerase);GO:0051168(BP:nuclear export);GO:0032212…	hsa:3178(HNRNPA1)	hsa03040(Spliceosome )	Nuclear	PF00076(RNA recognition motif. (a.k.a. RRM, RBD, or RNP domain));PF11627(Nuclear factor hnRNPA1)
P09871	Complement C1s subcomponent	C1S	FUNCTION: C1s B chain is a serine protease that combines with C1q and C1r to form C1, the first component of the classical pathway of the complement system. C1r activates C1s so that it can, in turn, activate C2 and C4.	sp|P09871|C1S_HUMAN	sp|P09871|C1S_HUMAN Complement C1s subcomponent OS=Homo sapiens OX=9606 GN=C1S PE=1 SV=1	1	8	8	8	23.3	76.684	658560	601020	673660	720560	847230	765770	623650	500950	827030	860220	348570	787630	564790	594510	788160	843970	374410	539990	408610	488910	221470	371500	487200	307560	398810	396540	425370	633980	665480	381790	Quantified	GO:0006956(BP:complement activation);GO:0006958(BP:complement activation, classical pathway);GO:0045087(BP:innate immune response);GO:0030449(BP:regulation of complement activation);GO:0072562(CC:blood microparticle);GO:0005576(CC:extracellular region);GO:0005615(CC:extracellular space);GO:0005509(MF:calcium ion binding);GO:0042802(MF:identical protein binding);GO:0004252(MF:serine-type endopepti…	hsa:716(C1S)	hsa04610(Complement and coagulation cascades );hsa05171(Coronavirus disease - COVID-19 )	Extracellular	PF00431(CUB domain);PF00084(Sushi repeat (SCR repeat));PF00089(Trypsin);PF14670(Coagulation Factor Xa inhibitory site)
P0C0L4	Complement C4-A	C4A	FUNCTION: Non-enzymatic component of C3 and C5 convertases and thus essential for the propagation of the classical complement pathway. Covalently binds to immunoglobulins and immune complexes and enhances the solubilization of immune aggregates and the clearance of IC through CR1 on erythrocytes. C4A isotype is responsible for effective binding to form amide bonds with immune aggregates or protei…	sp|P0C0L4|CO4A_HUMAN;CON__ENSEMBL:ENSBTAP00000007350	sp|P0C0L4|CO4A_HUMAN Complement C4-A OS=Homo sapiens OX=9606 GN=C4A PE=1 SV=2	2	82	4	3	58	192.78	3496200	6508600	6547700	10256000	8130400	7524700	7307000	3245900	11060000	10837000	5369800	4197500	4997900	3952100	6360400	10086000	10758000	9179600	13169000	8225900	7330800	16734000	14291000	3012400	2476700	7982500	6629200	11583000	9125300	1180500	Quantified	GO:0044267(BP:cellular protein metabolic process);GO:0006956(BP:complement activation);GO:0006958(BP:complement activation, classical pathway);GO:0006954(BP:inflammatory response);GO:0045087(BP:innate immune response);GO:2000427(BP:positive regulation of apoptotic cell clearance);GO:0043687(BP:post-translational protein modification);GO:0030449(BP:regulation of complement activation);GO:0030424(C…	hsa:720(C4A)	hsa04610(Complement and coagulation cascades );hsa05171(Coronavirus disease - COVID-19 )	Mitochondrial;Nuclear	PF00207(Alpha-2-macroglobulin family);PF01835(MG2 domain);PF07677(A-macroglobulin receptor);PF07703(Alpha-2-macroglobulin family N-terminal region);PF01821(Anaphylotoxin-like domain);PF01759(UNC-6/NTR/C345C module);PF10569(Alpha-macro-globulin thiol-ester bond-forming region);PF07678(A-macroglobulin complement component)
P0C0L5	Complement C4-B	C4B	FUNCTION: Non-enzymatic component of the C3 and C5 convertases and thus essential for the propagation of the classical complement pathway. Covalently binds to immunoglobulins and immune complexes and enhances the solubilization of immune aggregates and the clearance of IC through CR1 on erythrocytes. C4A isotype is responsible for effective binding to form amide bonds with immune aggregates or pr…	sp|P0C0L5|CO4B_HUMAN	sp|P0C0L5|CO4B_HUMAN Complement C4-B OS=Homo sapiens OX=9606 GN=C4B PE=1 SV=2	1	84	84	6	61.1	192.75	135390000	97758000	104170000	117240000	80689000	68870000	70087000	71260000	85633000	128710000	86155000	115110000	62156000	95598000	87245000	102260000	96077000	74877000	86216000	94457000	76276000	108360000	94490000	64546000	100600000	90406000	94226000	127330000	109480000	107820000	Quantified	GO:0006956(BP:complement activation);GO:0006958(BP:complement activation, classical pathway);GO:0032490(BP:detection of molecule of bacterial origin);GO:0006954(BP:inflammatory response);GO:0045087(BP:innate immune response);GO:0008228(BP:opsonization);GO:2000427(BP:positive regulation of apoptotic cell clearance);GO:0030449(BP:regulation of complement activation);GO:0030424(CC:axon);GO:0072562(C…			Mitochondrial;Nuclear	PF01835(MG2 domain);PF00207(Alpha-2-macroglobulin family);PF07677(A-macroglobulin receptor);PF07703(Alpha-2-macroglobulin family N-terminal region);PF01821(Anaphylotoxin-like domain);PF01759(UNC-6/NTR/C345C module);PF10569(Alpha-macro-globulin thiol-ester bond-forming region);PF07678(A-macroglobulin complement component)
Q99878	Histone H2A type 1-J	H2AC14	FUNCTION: Core component of nucleosome. Nucleosomes wrap and compact DNA into chromatin, limiting DNA accessibility to the cellular machineries which require DNA as a template. Histones thereby play a central role in transcription regulation, DNA repair, DNA replication and chromosomal stability. DNA accessibility is regulated via a complex set of post-translational modifications of histones, als…	sp|Q99878|H2A1J_HUMAN;sp|Q96KK5|H2A1H_HUMAN;sp|Q9BTM1|H2AJ_HUMAN;sp|Q16777|H2A2C_HUMAN;sp|Q6FI13|H2A2A_HUMAN;sp|P20671|H2A1D_HUMAN;sp|P0C0S8|H2A1_HUMAN;sp|Q93077|H2A1C_HUMAN;sp|Q7L7L0|H2A3_HUMAN;sp|P04908|H2A1B_HUMAN;sp|Q71UI9|H2AV_HUMAN;sp|P0C0S5|H2AZ_HUMAN;sp|Q8IUE6|H2A2B_HUMAN;sp|Q96QV6|H2A1A_HUMAN;sp|P16104|H2AX_HUMAN	sp|Q99878|H2A1J_HUMAN Histone H2A type 1-J OS=Homo sapiens OX=9606 GN=H2AC14 PE=1 SV=3;sp|Q96KK5|H2A1H_HUMAN Histone H2A type 1-H OS=Homo sapiens OX=9606 GN=HIST1H2AH PE=1 SV=3;sp|Q9BTM1|H2AJ_HUMAN Histone H2A.J OS=Homo sapiens OX=9606 GN=H2AFJ PE=1 SV=1;s	15	3	3	3	30.5	13.936	288360	149190	112060		127770	186630	365590	14630	480370	178870		176390	217450	162790	97097	167210	247320	74585	115160	112980						210580	71788	191360	80574		Quantified	GO:0006325(BP:chromatin organization);GO:0006342(BP:chromatin silencing);GO:0070062(CC:extracellular exosome);GO:0000790(CC:nuclear chromatin);GO:0000786(CC:nucleosome);GO:0005634(CC:nucleus);GO:0003677(MF:DNA binding);GO:0046982(MF:protein heterodimerization activity)	hsa:8331(H2AC14)	hsa04217(Necroptosis )	Nuclear	PF16211(C-terminus of histone H2A);PF00125(Core histone H2A/H2B/H3/H4)
P0DJI8	Serum amyloid A-1 protein	SAA1	FUNCTION: Major acute phase protein.	sp|P0DJI8|SAA1_HUMAN;sp|P0DJI9|SAA2_HUMAN	sp|P0DJI8|SAA1_HUMAN Serum amyloid A-1 protein OS=Homo sapiens OX=9606 GN=SAA1 PE=1 SV=1;sp|P0DJI9|SAA2_HUMAN Serum amyloid A-2 protein OS=Homo sapiens OX=9606 GN=SAA2 PE=1 SV=1	2	3	3	3	39.3	13.532				304270	40011					350960							47596		79519			124130			55898			21867		57567	Identified	GO:0000187(BP:activation of MAPK activity);GO:0006953(BP:acute-phase response);GO:0060326(BP:cell chemotaxis);GO:0044267(BP:cellular protein metabolic process);GO:0019221(BP:cytokine-mediated signaling pathway);GO:0007186(BP:G protein-coupled receptor signaling pathway);GO:0045087(BP:innate immune response);GO:0048247(BP:lymphocyte chemotaxis);GO:0048246(BP:macrophage chemotaxis);GO:0050728(BP:ne…			Extracellular;Mitochondrial	PF00277(Serum amyloid A protein)
P0DOX2	Immunoglobulin alpha-2 heavy chain		FUNCTION: Immunoglobulins, also known as antibodies, are membrane-bound or secreted glycoproteins produced by B lymphocytes. In the recognition phase of humoral immunity, the membrane-bound immunoglobulins serve as receptors which, upon binding of a specific antigen, trigger the clonal expansion and differentiation of B lymphocytes into immunoglobulins-secreting plasma cells. Secreted immunoglobu…	sp|P0DOX2|IGA2_HUMAN	sp|P0DOX2|IGA2_HUMAN Immunoglobulin alpha-2 heavy chain OS=Homo sapiens OX=9606 PE=1 SV=2	1	17	12	3	55.6	48.934	11455000	6174900	16171000	8387700	4643100	6330400	4782100	8696400	9890300	8864900	8530700	5865700	11687000	6809600	11293000	6006500	7607000	8765300	4321900	6653000	5240100	4154000	11344000	9254700	8497000	3798600	8913600	6173300	9224900	6220700	Quantified	GO:0002250(BP:adaptive immune response);GO:0005576(CC:extracellular region);GO:0019814(CC:immunoglobulin complex);GO:0005886(CC:plasma membrane)			Extracellular	PF07654(Immunoglobulin C1-set domain);PF00047(Immunoglobulin domain);PF07686(Immunoglobulin V-set domain)
P0DOX5	Immunoglobulin gamma-1 heavy chain		FUNCTION: Immunoglobulins, also known as antibodies, are membrane-bound or secreted glycoproteins produced by B lymphocytes. In the recognition phase of humoral immunity, the membrane-bound immunoglobulins serve as receptors which, upon binding of a specific antigen, trigger the clonal expansion and differentiation of B lymphocytes into immunoglobulins-secreting plasma cells. Secreted immunoglobu…	sp|P0DOX5|IGG1_HUMAN;sp|P01857|IGHG1_HUMAN	sp|P0DOX5|IGG1_HUMAN Immunoglobulin gamma-1 heavy chain OS=Homo sapiens OX=9606 PE=1 SV=2;sp|P01857|IGHG1_HUMAN Immunoglobulin heavy constant gamma 1 OS=Homo sapiens OX=9606 GN=IGHG1 PE=1 SV=1	2	34	34	23	63.5	49.328	665130000	875980000	774970000	649770000	678580000	756400000	868100000	800430000	751450000	487210000	719510000	618590000	646430000	609760000	591900000	410580000	511790000	727350000	758990000	624370000	518250000	759800000	692130000	605800000	604270000	399990000	765140000	541300000	690970000	588020000	Quantified	GO:0002250(BP:adaptive immune response);GO:0005576(CC:extracellular region);GO:0019814(CC:immunoglobulin complex);GO:0005886(CC:plasma membrane)			Extracellular	PF07654(Immunoglobulin C1-set domain);PF07686(Immunoglobulin V-set domain)
P0DOX6	Immunoglobulin mu heavy chain		FUNCTION: Immunoglobulins, also known as antibodies, are membrane-bound or secreted glycoproteins produced by B lymphocytes. In the recognition phase of humoral immunity, the membrane-bound immunoglobulins serve as receptors which, upon binding of a specific antigen, trigger the clonal expansion and differentiation of B lymphocytes into immunoglobulins-secreting plasma cells. Secreted immunoglobu…	sp|P0DOX6|IGM_HUMAN	sp|P0DOX6|IGM_HUMAN Immunoglobulin mu heavy chain OS=Homo sapiens OX=9606 PE=1 SV=2	1	11	1	1	29.5	63.485				3303800																				50244							Identified	GO:0002250(BP:adaptive immune response);GO:0005576(CC:extracellular region);GO:0019814(CC:immunoglobulin complex);GO:0005886(CC:plasma membrane)			Extracellular	PF07654(Immunoglobulin C1-set domain);PF07686(Immunoglobulin V-set domain)
P0DOX7	Immunoglobulin kappa light chain		FUNCTION: Immunoglobulins, also known as antibodies, are membrane-bound or secreted glycoproteins produced by B lymphocytes. In the recognition phase of humoral immunity, the membrane-bound immunoglobulins serve as receptors which, upon binding of a specific antigen, trigger the clonal expansion and differentiation of B lymphocytes into immunoglobulins-secreting plasma cells. Secreted immunoglobu…	sp|P0DOX7|IGK_HUMAN	sp|P0DOX7|IGK_HUMAN Immunoglobulin kappa light chain OS=Homo sapiens OX=9606 PE=1 SV=1	1	18	18	4	73.4	23.379	351430000	285990000	397090000	271880000	264180000	270420000	367060000	453260000	327020000	248320000	422440000	288110000	261770000	265930000	364440000	205690000	218040000	335530000	254220000	259680000	428910000	424690000	259420000	307920000	318900000	223950000	426230000	248740000	327470000	309890000	Quantified	GO:0002250(BP:adaptive immune response);GO:0005576(CC:extracellular region);GO:0019814(CC:immunoglobulin complex);GO:0005886(CC:plasma membrane)			Extracellular	PF07686(Immunoglobulin V-set domain);PF07654(Immunoglobulin C1-set domain)
P0DOY2	Immunoglobulin lambda constant 2	IGLC2	FUNCTION: Constant region of immunoglobulin light chains. Immunoglobulins, also known as antibodies, are membrane-bound or secreted glycoproteins produced by B lymphocytes. In the recognition phase of humoral immunity, the membrane-bound immunoglobulins serve as receptors which, upon binding of a specific antigen, trigger the clonal expansion and differentiation of B lymphocytes into immunoglobul…	sp|P0DOY2|IGLC2_HUMAN;sp|P0CF74|IGLC6_HUMAN	sp|P0DOY2|IGLC2_HUMAN Immunoglobulin lambda constant 2 OS=Homo sapiens OX=9606 GN=IGLC2 PE=1 SV=1;sp|P0CF74|IGLC6_HUMAN Immunoglobulin lambda constant 6 OS=Homo sapiens OX=9606 GN=IGLC6 PE=1 SV=1	2	9	9	0	88.7	11.293	33725000	33315000	52067000	37527000	29713000	51685000	43033000	63831000	33705000	47491000	42665000	37630000	37299000	37376000	40244000	25580000	38681000	70499000	50746000	34513000	59616000	35640000	33487000	36588000	46251000	26041000	96056000	31972000	43092000	31708000	Quantified	GO:0050853(BP:B cell receptor signaling pathway);GO:0006956(BP:complement activation);GO:0006958(BP:complement activation, classical pathway);GO:0042742(BP:defense response to bacterium);GO:0038095(BP:Fc-epsilon receptor signaling pathway);GO:0038096(BP:Fc-gamma receptor signaling pathway involved in phagocytosis);GO:0045087(BP:innate immune response);GO:0050900(BP:leukocyte migration);GO:0006911…			Extracellular;Nuclear	PF07654(Immunoglobulin C1-set domain)
P0DOY3	Immunoglobulin lambda constant 3	IGLC3	FUNCTION: Constant region of immunoglobulin light chains. Immunoglobulins, also known as antibodies, are membrane-bound or secreted glycoproteins produced by B lymphocytes. In the recognition phase of humoral immunity, the membrane-bound immunoglobulins serve as receptors which, upon binding of a specific antigen, trigger the clonal expansion and differentiation of B lymphocytes into immunoglobul…	sp|P0DOY3|IGLC3_HUMAN	sp|P0DOY3|IGLC3_HUMAN Immunoglobulin lambda constant 3 OS=Homo sapiens OX=9606 GN=IGLC3 PE=1 SV=1	1	9	1	1	88.7	11.265							27194	108980			17728					25025			49146												Identified	GO:0050853(BP:B cell receptor signaling pathway);GO:0006956(BP:complement activation);GO:0006958(BP:complement activation, classical pathway);GO:0042742(BP:defense response to bacterium);GO:0038095(BP:Fc-epsilon receptor signaling pathway);GO:0038096(BP:Fc-gamma receptor signaling pathway involved in phagocytosis);GO:0045087(BP:innate immune response);GO:0050900(BP:leukocyte migration);GO:0006911…			Extracellular;Nuclear	PF07654(Immunoglobulin C1-set domain)
P0DP01	Immunoglobulin heavy variable 1-8	IGHV1-8	FUNCTION: V region of the variable domain of immunoglobulin heavy chains that participates in the antigen recognition (PubMed:24600447). Immunoglobulins, also known as antibodies, are membrane-bound or secreted glycoproteins produced by B lymphocytes. In the recognition phase of humoral immunity, the membrane-bound immunoglobulins serve as receptors which, upon binding of a specific antigen, trig…	sp|P0DP01|HV108_HUMAN	sp|P0DP01|HV108_HUMAN Immunoglobulin heavy variable 1-8 OS=Homo sapiens OX=9606 GN=IGHV1-8 PE=3 SV=1	1	2	1	1	22.2	12.992							220700		97165										237700		168500										Identified	GO:0050853(BP:B cell receptor signaling pathway);GO:0006958(BP:complement activation, classical pathway);GO:0042742(BP:defense response to bacterium);GO:0045087(BP:innate immune response);GO:0006911(BP:phagocytosis, engulfment);GO:0006910(BP:phagocytosis, recognition);GO:0050871(BP:positive regulation of B cell activation);GO:0009897(CC:external side of plasma membrane);GO:0042571(CC:immunoglobul…			Extracellular	PF07686(Immunoglobulin V-set domain)
P0DP25	Calmodulin-3	CALM3	FUNCTION: Calmodulin mediates the control of a large number of enzymes, ion channels, aquaporins and other proteins through calcium-binding. Among the enzymes to be stimulated by the calmodulin-calcium complex are a number of protein kinases and phosphatases. Together with CCP110 and centrin, is involved in a genetic pathway that regulates the centrosome cycle and progression through cytokinesis.…	sp|P0DP25|CALM3_HUMAN;sp|P0DP24|CALM2_HUMAN;sp|P0DP23|CALM1_HUMAN	sp|P0DP25|CALM3_HUMAN Calmodulin-3 OS=Homo sapiens OX=9606 GN=CALM3 PE=1 SV=1;sp|P0DP24|CALM2_HUMAN Calmodulin-2 OS=Homo sapiens OX=9606 GN=CALM2 PE=1 SV=1;sp|P0DP23|CALM1_HUMAN Calmodulin-1 OS=Homo sapiens OX=9606 GN=CALM1 PE=1 SV=1	3	3	3	3	35.6	16.837	53363																														Identified	GO:0007190(BP:activation of adenylate cyclase activity);GO:0019722(BP:calcium-mediated signaling);GO:0005513(BP:detection of calcium ion);GO:0090151(BP:establishment of protein localization to mitochondrial membrane);GO:0007186(BP:G protein-coupled receptor signaling pathway);GO:0000086(BP:G2/M transition of mitotic cell cycle);GO:0000226(BP:microtubule cytoskeleton organization);GO:0010801(BP:ne…	hsa:801(CALM1)	hsa04625(C-type lectin receptor signaling pathway );hsa04925(Aldosterone synthesis and secretion );hsa04910(Insulin signaling pathway );hsa04020(Calcium signaling pathway );hsa04924(Renin secretion );hsa04024(cAMP signaling pathway );hsa04740(Olfactory transduction );hsa04371(Apelin signaling pathway );hsa04915(Estrogen signaling pathway );hsa04921(Oxytocin signaling pathway );hsa04022(cGMP-PKG s…	Cytoplasmic	PF13499(EF-hand domain pair)
P10124	Serglycin	SRGN	FUNCTION: Plays a role in formation of mast cell secretory granules and mediates storage of various compounds in secretory vesicles. Required for storage of some proteases in both connective tissue and mucosal mast cells and for storage of granzyme B in T-lymphocytes. Plays a role in localizing neutrophil elastase in azurophil granules of neutrophils. Mediates processing of MMP2. Plays a role in …	sp|P10124|SRGN_HUMAN	sp|P10124|SRGN_HUMAN Serglycin OS=Homo sapiens OX=9606 GN=SRGN PE=1 SV=3	1	4	4	4	29.7	17.652			231170	258440	108270	183480	136970		155620		267070	98843		84927	137320	111420	327860			172230	312930	326000	130330			468360	658180	118580		288200	Quantified	GO:0031214(BP:biomineral tissue development);GO:0008626(BP:granzyme-mediated apoptotic signaling pathway);GO:0033382(BP:maintenance of granzyme B location in T cell secretory granule);GO:0033373(BP:maintenance of protease location in mast cell secretory granule);GO:0033364(BP:mast cell secretory granule organization);GO:0050804(BP:modulation of chemical synaptic transmission);GO:0030502(BP:negati…			Extracellular;Nuclear	PF04360(Serglycin)
P10643	Complement component C7	C7	FUNCTION: Constituent of the membrane attack complex (MAC) that plays a key role in the innate and adaptive immune response by forming pores in the plasma membrane of target cells. C7 serves as a membrane anchor.	sp|P10643|CO7_HUMAN	sp|P10643|CO7_HUMAN Complement component C7 OS=Homo sapiens OX=9606 GN=C7 PE=1 SV=2	1	27	27	27	43.7	93.517	7725800	5770300	5842000	4536800	6694500	5734700	6069100	7572400	8657200	7509200	6075000	7155900	8347600	5684100	5957000	4975500	3236200	5690400	5135000	5962900	6625400	6176100	6154800	10270000	6072400	4184200	5413200	5757500	6300700	9217400	Quantified	GO:0006883(BP:cellular sodium ion homeostasis);GO:0006956(BP:complement activation);GO:0006957(BP:complement activation, alternative pathway);GO:0006958(BP:complement activation, classical pathway);GO:0019835(BP:cytolysis);GO:0030449(BP:regulation of complement activation);GO:0005623(CC:cell);GO:0070062(CC:extracellular exosome);GO:0005576(CC:extracellular region);GO:0005579(CC:membrane attack co…	hsa:730(C7)	hsa05171(Coronavirus disease - COVID-19 );hsa04610(Complement and coagulation cascades )	Extracellular	PF01823(MAC/Perforin domain);PF00090(Thrombospondin type 1 domain);PF00057(Low-density lipoprotein receptor domain class A);PF00084(Sushi repeat (SCR repeat))
P10809	60 kDa heat shock protein, mitochondrial	HSPD1	FUNCTION: Chaperonin implicated in mitochondrial protein import and macromolecular assembly. Together with Hsp10, facilitates the correct folding of imported proteins. May also prevent misfolding and promote the refolding and proper assembly of unfolded polypeptides generated under stress conditions in the mitochondrial matrix (PubMed:1346131, PubMed:11422376). The functional units of these chape…	sp|P10809|CH60_HUMAN	sp|P10809|CH60_HUMAN 60 kDa heat shock protein, mitochondrial OS=Homo sapiens OX=9606 GN=HSPD1 PE=1 SV=2	1	1	1	1	4.4	61.054								12178	26806																						Identified	GO:0006458(BP:'de novo' protein folding);GO:0006919(BP:activation of cysteine-type endopeptidase activity involved in apoptotic process);GO:0008637(BP:apoptotic mitochondrial changes);GO:0042113(BP:B cell activation);GO:0002368(BP:B cell cytokine production);GO:0042100(BP:B cell proliferation);GO:0034605(BP:cellular response to heat);GO:0098761(BP:cellular response to interleukin-7);GO:0051131(BP…	hsa:3329(HSPD1)	hsa03018(RNA degradation )	Mitochondrial	PF00118(TCP-1/cpn60 chaperonin family)
P10909	Clusterin	CLU	FUNCTION: [Isoform 1]: Functions as extracellular chaperone that prevents aggregation of non native proteins (PubMed:11123922, PubMed:19535339). Prevents stress-induced aggregation of blood plasma proteins (PubMed:11123922, PubMed:12176985, PubMed:17260971, PubMed:19996109). Inhibits formation of amyloid fibrils by APP, APOC2, B2M, CALCA, CSN3, SNCA and aggregation-prone LYZ variants (in vitro) (…	sp|P10909|CLUS_HUMAN	sp|P10909|CLUS_HUMAN Clusterin OS=Homo sapiens OX=9606 GN=CLU PE=1 SV=1	1	19	19	19	40.5	52.494	55843000	73165000	65412000	55283000	43809000	47672000	45484000	54745000	43549000	43042000	53898000	28742000	45028000	35148000	34861000	39991000	53086000	43199000	45639000	41123000	48383000	61530000	55497000	67107000	57925000	69339000	84636000	68094000	52465000	34228000	Quantified	GO:0019730(BP:antimicrobial humoral response);GO:0000902(BP:cell morphogenesis);GO:0032286(BP:central nervous system myelin maintenance);GO:0051131(BP:chaperone-mediated protein complex assembly);GO:0061077(BP:chaperone-mediated protein folding);GO:0061741(BP:chaperone-mediated protein transport involved in chaperone-mediated autophagy);GO:0006956(BP:complement activation);GO:0006958(BP:complemen…	hsa:1191(CLU)	hsa04610(Complement and coagulation cascades )	Nuclear	PF01093(Clusterin)
P11021	Endoplasmic reticulum chaperone BiP	HSPA5	FUNCTION: Endoplasmic reticulum chaperone that plays a key role in protein folding and quality control in the endoplasmic reticulum lumen (PubMed:2294010, PubMed:23769672, PubMed:23990668, PubMed:28332555). Involved in the correct folding of proteins and degradation of misfolded proteins via its interaction with DNAJC10/ERdj5, probably to facilitate the release of DNAJC10/ERdj5 from its substrate…	sp|P11021|BIP_HUMAN	sp|P11021|BIP_HUMAN Endoplasmic reticulum chaperone BiP OS=Homo sapiens OX=9606 GN=HSPA5 PE=1 SV=2	1	2	2	2	5.2	72.332						75795																									Identified	GO:0036500(BP:ATF6-mediated unfolded protein response);GO:0071236(BP:cellular response to antibiotic);GO:0071277(BP:cellular response to calcium ion);GO:0071320(BP:cellular response to cAMP);GO:0035690(BP:cellular response to drug);GO:0071480(BP:cellular response to gamma radiation);GO:0042149(BP:cellular response to glucose starvation);GO:0071353(BP:cellular response to interleukin-4);GO:0071287…	hsa:3309(HSPA5)	hsa04141(Protein processing in endoplasmic reticulum );hsa03060(Protein export );hsa04612(Antigen processing and presentation );hsa04918(Thyroid hormone synthesis )	ER	PF00012(Hsp70 protein)
P11047	Laminin subunit gamma-1	LAMC1	FUNCTION: Binding to cells via a high affinity receptor, laminin is thought to mediate the attachment, migration and organization of cells into tissues during embryonic development by interacting with other extracellular matrix components.	sp|P11047|LAMC1_HUMAN	sp|P11047|LAMC1_HUMAN Laminin subunit gamma-1 OS=Homo sapiens OX=9606 GN=LAMC1 PE=1 SV=3	1	2	2	2	2.2	177.6										14672																					Identified	GO:0009887(BP:animal organ morphogenesis);GO:0007155(BP:cell adhesion);GO:0016477(BP:cell migration);GO:0044267(BP:cellular protein metabolic process);GO:0007492(BP:endoderm development);GO:0022617(BP:extracellular matrix disassembly);GO:0030198(BP:extracellular matrix organization);GO:0031581(BP:hemidesmosome assembly);GO:0050679(BP:positive regulation of epithelial cell proliferation);GO:004368…	hsa:3915(LAMC1)	hsa04512(ECM-receptor interaction );hsa04151(PI3K-Akt signaling pathway );hsa04510(Focal adhesion )	Extracellular	PF00053(Laminin EGF domain);PF00052(Laminin B (Domain IV));PF00055(Laminin N-terminal (Domain VI))
P11142	Heat shock cognate 71 kDa protein	HSPA8	FUNCTION: Molecular chaperone implicated in a wide variety of cellular processes, including protection of the proteome from stress, folding and transport of newly synthesized polypeptides, activation of proteolysis of misfolded proteins and the formation and dissociation of protein complexes. Plays a pivotal role in the protein quality control system, ensuring the correct folding of proteins, the…	sp|P11142|HSP7C_HUMAN;sp|P54652|HSP72_HUMAN	sp|P11142|HSP7C_HUMAN Heat shock cognate 71 kDa protein OS=Homo sapiens OX=9606 GN=HSPA8 PE=1 SV=1	2	5	5	5	13.2	70.897	195150	92849		49476	88643			75147	134400				74237				78349		63339					60253							Quantified	GO:0046034(BP:ATP metabolic process);GO:0008088(BP:axo-dendritic transport);GO:0009267(BP:cellular response to starvation);GO:0034620(BP:cellular response to unfolded protein);GO:0051085(BP:chaperone cofactor-dependent protein refolding);GO:0061684(BP:chaperone-mediated autophagy);GO:1904764(BP:chaperone-mediated autophagy translocation complex disassembly);GO:0061741(BP:chaperone-mediated protei…	hsa:3312(HSPA8)	hsa04010(MAPK signaling pathway );hsa04144(Endocytosis );hsa03040(Spliceosome );hsa04612(Antigen processing and presentation );hsa04141(Protein processing in endoplasmic reticulum );hsa04915(Estrogen signaling pathway );hsa04213(Longevity regulating pathway - multiple species )	Cytoplasmic	PF00012(Hsp70 protein)
P11226	Mannose-binding protein C	MBL2	FUNCTION: Calcium-dependent lectin involved in innate immune defense. Binds mannose, fucose and N-acetylglucosamine on different microorganisms and activates the lectin complement pathway. Binds to late apoptotic cells, as well as to apoptotic blebs and to necrotic cells, but not to early apoptotic cells, facilitating their uptake by macrophages. May bind DNA. {ECO:0000269|PubMed:14515269}.	sp|P11226|MBL2_HUMAN	sp|P11226|MBL2_HUMAN Mannose-binding protein C OS=Homo sapiens OX=9606 GN=MBL2 PE=1 SV=2	1	5	5	5	38.3	26.143			269110	194220	165700	47340	229130		141210								200800	84455		137390	70208		364180	201810				172010			Quantified	GO:0006953(BP:acute-phase response);GO:0006956(BP:complement activation);GO:0006958(BP:complement activation, classical pathway);GO:0001867(BP:complement activation, lectin pathway);GO:0042742(BP:defense response to bacterium);GO:0050830(BP:defense response to Gram-positive bacterium);GO:0003429(BP:growth plate cartilage chondrocyte morphogenesis);GO:0045087(BP:innate immune response);GO:0051873(…	hsa:4153(MBL2)	hsa04610(Complement and coagulation cascades );hsa05171(Coronavirus disease - COVID-19 );hsa04145(Phagosome )	Extracellular	PF01391(Collagen triple helix repeat (20 copies));PF00059(Lectin C-type domain)
P11362	Fibroblast growth factor receptor 1	FGFR1	FUNCTION: Tyrosine-protein kinase that acts as cell-surface receptor for fibroblast growth factors and plays an essential role in the regulation of embryonic development, cell proliferation, differentiation and migration. Required for normal mesoderm patterning and correct axial organization during embryonic development, normal skeletogenesis and normal development of the gonadotropin-releasing h…	sp|P11362|FGFR1_HUMAN	sp|P11362|FGFR1_HUMAN Fibroblast growth factor receptor 1 OS=Homo sapiens OX=9606 GN=FGFR1 PE=1 SV=3	1	1	1	1	1.6	91.867					44076					49426										46201											Identified	GO:0001525(BP:angiogenesis);GO:0060117(BP:auditory receptor cell development);GO:0060445(BP:branching involved in salivary gland morphogenesis);GO:0048469(BP:cell maturation);GO:0016477(BP:cell migration);GO:0002062(BP:chondrocyte differentiation);GO:0043009(BP:chordate embryonic development);GO:0030326(BP:embryonic limb morphogenesis);GO:0001837(BP:epithelial to mesenchymal transition);GO:000854…	hsa:2260(FGFR1)	hsa04020(Calcium signaling pathway );hsa04928(Parathyroid hormone synthesis, secretion and action );hsa04151(PI3K-Akt signaling pathway );hsa04015(Rap1 signaling pathway );hsa04714(Thermogenesis );hsa04550(Signaling pathways regulating pluripotency of stem cells );hsa04520(Adherens junction );hsa04014(Ras signaling pathway );hsa04010(MAPK signaling pathway );hsa04810(Regulation of actin cytoskele…	Nuclear	PF00047(Immunoglobulin domain);PF07714(Protein tyrosine kinase);PF07679(Immunoglobulin I-set domain)
P11597	Cholesteryl ester transfer protein	CETP	FUNCTION: Involved in the transfer of neutral lipids, including cholesteryl ester and triglyceride, among lipoprotein particles. Allows the net movement of cholesteryl ester from high density lipoproteins/HDL to triglyceride-rich very low density lipoproteins/VLDL, and the equimolar transport of triglyceride from VLDL to HDL (PubMed:3600759, PubMed:24293641, PubMed:3281933). Regulates the reverse…	sp|P11597|CETP_HUMAN	sp|P11597|CETP_HUMAN Cholesteryl ester transfer protein OS=Homo sapiens OX=9606 GN=CETP PE=1 SV=2	1	5	5	5	12.6	54.756	64889	289340	85761			120820	152740	70340		104780	115570	80298	49862	75372	48954	78061		120380	69750		95304	134090	65553		145830	65810		60171		65037	Quantified	GO:0042632(BP:cholesterol homeostasis);GO:0008203(BP:cholesterol metabolic process);GO:0030301(BP:cholesterol transport);GO:0034375(BP:high-density lipoprotein particle remodeling);GO:0055088(BP:lipid homeostasis);GO:0006869(BP:lipid transport);GO:0034374(BP:low-density lipoprotein particle remodeling);GO:0010745(BP:negative regulation of macrophage derived foam cell differentiation);GO:0046470(B…	hsa:1071(CETP)	hsa04979(Cholesterol metabolism )	Extracellular	PF01273(LBP / BPI / CETP family, N-terminal domain);PF02886(LBP / BPI / CETP family, C-terminal domain)
P12004	Proliferating cell nuclear antigen	PCNA	FUNCTION: Auxiliary protein of DNA polymerase delta and is involved in the control of eukaryotic DNA replication by increasing the polymerase's processibility during elongation of the leading strand. Induces a robust stimulatory effect on the 3'-5' exonuclease and 3'-phosphodiesterase, but not apurinic-apyrimidinic (AP) endonuclease, APEX2 activities. Has to be loaded onto DNA in order to be able…	sp|P12004|PCNA_HUMAN	sp|P12004|PCNA_HUMAN Proliferating cell nuclear antigen OS=Homo sapiens OX=9606 GN=PCNA PE=1 SV=1	1	1	1	1	8.8	28.768	298150																														Identified	GO:0006287(BP:base-excision repair, gap-filling);GO:0070301(BP:cellular response to hydrogen peroxide);GO:0034644(BP:cellular response to UV);GO:0071466(BP:cellular response to xenobiotic stimulus);GO:0042769(BP:DNA damage response, detection of DNA damage);GO:0006977(BP:DNA damage response, signal transduction by p53 class mediator resulting in cell cycle arrest);GO:0030855(BP:epithelial cell di…	hsa:5111(PCNA)	hsa03030(DNA replication );hsa03420(Nucleotide excision repair );hsa04530(Tight junction );hsa03410(Base excision repair );hsa03430(Mismatch repair );hsa04110(Cell cycle )	Nuclear	PF00705(Proliferating cell nuclear antigen, N-terminal domain);PF02747(Proliferating cell nuclear antigen, C-terminal domain)
P12109	Collagen alpha-1(VI) chain	COL6A1	FUNCTION: Collagen VI acts as a cell-binding protein.	sp|P12109|CO6A1_HUMAN	sp|P12109|CO6A1_HUMAN Collagen alpha-1(VI) chain OS=Homo sapiens OX=9606 GN=COL6A1 PE=1 SV=3	1	3	3	3	4.8	108.53	114670	90813	50111	57654	84820	53079	65223	54346	68427	87527	48447	47676		53789	36374	65300	59611	64155			43861	64952	63072	73682	93799			64990	60188	68522	Quantified	GO:0007155(BP:cell adhesion);GO:0071230(BP:cellular response to amino acid stimulus);GO:0035987(BP:endodermal cell differentiation);GO:0030198(BP:extracellular matrix organization);GO:0003429(BP:growth plate cartilage chondrocyte morphogenesis);GO:0001649(BP:osteoblast differentiation);GO:0005589(CC:collagen type VI trimer);GO:0062023(CC:collagen-containing extracellular matrix);GO:0005788(CC:end…	hsa:1291(COL6A1)	hsa04512(ECM-receptor interaction );hsa04151(PI3K-Akt signaling pathway );hsa04510(Focal adhesion );hsa04974(Protein digestion and absorption )	Extracellular;Nuclear	PF01391(Collagen triple helix repeat (20 copies));PF00092(von Willebrand factor type A domain)
P12111	Collagen alpha-3(VI) chain	COL6A3	FUNCTION: Collagen VI acts as a cell-binding protein.	sp|P12111|CO6A3_HUMAN	sp|P12111|CO6A3_HUMAN Collagen alpha-3(VI) chain OS=Homo sapiens OX=9606 GN=COL6A3 PE=1 SV=5	1	10	10	10	4.7	343.67	121010	89781		112240	153750	124100	132800	194960	147430	117430		82446		80771	66531		118630	103410			124990		90576			113200	147540	61086		104740	Quantified	GO:0007155(BP:cell adhesion);GO:0030198(BP:extracellular matrix organization);GO:0003429(BP:growth plate cartilage chondrocyte morphogenesis);GO:0007517(BP:muscle organ development);GO:0005589(CC:collagen type VI trimer);GO:0062023(CC:collagen-containing extracellular matrix);GO:0005788(CC:endoplasmic reticulum lumen);GO:0070062(CC:extracellular exosome);GO:0031012(CC:extracellular matrix);GO:000…	hsa:1293(COL6A3)	hsa04151(PI3K-Akt signaling pathway );hsa04974(Protein digestion and absorption );hsa04510(Focal adhesion );hsa04512(ECM-receptor interaction )	Cytoplasmic;Nuclear	PF00092(von Willebrand factor type A domain);PF00014(Kunitz/Bovine pancreatic trypsin inhibitor domain);PF01391(Collagen triple helix repeat (20 copies))
P12259	Coagulation factor V	F5	FUNCTION: Central regulator of hemostasis. It serves as a critical cofactor for the prothrombinase activity of factor Xa that results in the activation of prothrombin to thrombin.	sp|P12259|FA5_HUMAN	sp|P12259|FA5_HUMAN Coagulation factor V OS=Homo sapiens OX=9606 GN=F5 PE=1 SV=4	1	1	1	1	0.5	251.7			101000		193290	73276			69763					112720	122300		71490	59991		111450								91306			Identified	GO:0008015(BP:blood circulation);GO:0007596(BP:blood coagulation);GO:0044267(BP:cellular protein metabolic process);GO:0048208(BP:COPII vesicle coating);GO:0006888(BP:ER to Golgi vesicle-mediated transport);GO:0002576(BP:platelet degranulation);GO:0043687(BP:post-translational protein modification);GO:0030134(CC:COPII-coated ER to Golgi transport vesicle);GO:0005788(CC:endoplasmic reticulum lumen…	hsa:2153(F5)	hsa04610(Complement and coagulation cascades )	Nuclear	PF00754(F5/8 type C domain);PF07732(Multicopper oxidase)
P12277	Creatine kinase B-type	CKB	FUNCTION: Reversibly catalyzes the transfer of phosphate between ATP and various phosphogens (e.g. creatine phosphate). Creatine kinase isoenzymes play a central role in energy transduction in tissues with large, fluctuating energy demands, such as skeletal muscle, heart, brain and spermatozoa.	sp|P12277|KCRB_HUMAN	sp|P12277|KCRB_HUMAN Creatine kinase B-type OS=Homo sapiens OX=9606 GN=CKB PE=1 SV=1	1	1	1	1	3.4	42.644	45711								58314							43035															Identified	GO:0030644(BP:cellular chloride ion homeostasis);GO:0021549(BP:cerebellum development);GO:0006600(BP:creatine metabolic process);GO:0046314(BP:phosphocreatine biosynthetic process);GO:0021762(BP:substantia nigra development);GO:0005623(CC:cell);GO:0005829(CC:cytosol);GO:0030425(CC:dendrite);GO:0070062(CC:extracellular exosome);GO:0005615(CC:extracellular space);GO:0043025(CC:neuronal cell body);G…	hsa:1152(CKB)	hsa00330(Arginine and proline metabolism )	Cytoplasmic	PF00217(ATP:guanido phosphotransferase, C-terminal catalytic domain);PF02807(ATP:guanido phosphotransferase, N-terminal domain)
P12955	Xaa-Pro dipeptidase	PEPD	FUNCTION: Splits dipeptides with a prolyl or hydroxyprolyl residue in the C-terminal position. Plays an important role in collagen metabolism because the high level of iminoacids in collagen.	sp|P12955|PEPD_HUMAN	sp|P12955|PEPD_HUMAN Xaa-Pro dipeptidase OS=Homo sapiens OX=9606 GN=PEPD PE=1 SV=3	1	1	1	1	3.2	54.548	103230	88633	55343	72045	155360	112760	93569	240880	108390	156220	107180	163090	325820	184910	106630	90921	125890	64617	103570	72343		200540	209990	232890		115850	118930	126930	116420		Quantified	GO:0006520(BP:cellular amino acid metabolic process);GO:0030574(BP:collagen catabolic process);GO:0006508(BP:proteolysis);GO:0070062(CC:extracellular exosome);GO:0004177(MF:aminopeptidase activity);GO:0030145(MF:manganese ion binding);GO:0004181(MF:metallocarboxypeptidase activity);GO:0102009(MF:proline dipeptidase activity)			Cytoplasmic	PF05195(Aminopeptidase P, N-terminal domain);PF00557(Metallopeptidase family M24)
P13489	Ribonuclease inhibitor	RNH1	FUNCTION: Ribonuclease inhibitor which inhibits RNASE1, RNASE2 and ANG. May play a role in redox homeostasis. {ECO:0000269|PubMed:12578357, ECO:0000269|PubMed:14515218, ECO:0000269|PubMed:17292889}.	sp|P13489|RINI_HUMAN	sp|P13489|RINI_HUMAN Ribonuclease inhibitor OS=Homo sapiens OX=9606 GN=RNH1 PE=1 SV=2	1	1	1	1	6.1	49.973																32163															Identified	GO:0006402(BP:mRNA catabolic process);GO:0045765(BP:regulation of angiogenesis);GO:0032311(CC:angiogenin-PRI complex);GO:0005829(CC:cytosol);GO:0070062(CC:extracellular exosome);GO:0005654(CC:nucleoplasm);GO:0008428(MF:ribonuclease inhibitor activity)			Cytoplasmic	PF13516(Leucine Rich repeat)
P13598	Intercellular adhesion molecule 2	ICAM2	FUNCTION: ICAM proteins are ligands for the leukocyte adhesion protein LFA-1 (integrin alpha-L/beta-2). ICAM2 may play a role in lymphocyte recirculation by blocking LFA-1-dependent cell adhesion. It mediates adhesive interactions important for antigen-specific immune response, NK-cell mediated clearance, lymphocyte recirculation, and other cellular interactions important for immune response and …	sp|P13598|ICAM2_HUMAN	sp|P13598|ICAM2_HUMAN Intercellular adhesion molecule 2 OS=Homo sapiens OX=9606 GN=ICAM2 PE=1 SV=2	1	2	2	2	14.5	30.654		93541			193310	75618	73691	133510	127900	72208	82255		67610		55591		70241	112650		54678	111400						139430	87891	87567		Quantified	GO:0007155(BP:cell adhesion);GO:0098609(BP:cell-cell adhesion);GO:0030198(BP:extracellular matrix organization);GO:0050776(BP:regulation of immune response);GO:0002223(BP:stimulatory C-type lectin receptor signaling pathway);GO:0032154(CC:cleavage furrow);GO:0005887(CC:integral component of plasma membrane);GO:0016020(CC:membrane);GO:0005902(CC:microvillus);GO:0005886(CC:plasma membrane);GO:00019…	hsa:3384(ICAM2)	hsa04514(Cell adhesion molecules );hsa04650(Natural killer cell mediated cytotoxicity )	Extracellular;PlasmaMembrane	PF03921(Intercellular adhesion molecule (ICAM), N-terminal domain)
P13611	Versican core protein	VCAN	FUNCTION: May play a role in intercellular signaling and in connecting cells with the extracellular matrix. May take part in the regulation of cell motility, growth and differentiation. Binds hyaluronic acid.	sp|P13611|CSPG2_HUMAN	sp|P13611|CSPG2_HUMAN Versican core protein OS=Homo sapiens OX=9606 GN=VCAN PE=1 SV=3	1	18	18	18	7.5	372.82	649070	347340	566440	1244300	1192100	636590	1442200	1488600	1501200	1156200	1019800	1694900	1084300	1815500	1536500	1311300	3503300	1129900	1001800	1050000	657410	2187000	159760	1303400	1634400	719310	1331600	1428900	952430	1853800	Quantified	GO:0007155(BP:cell adhesion);GO:0008037(BP:cell recognition);GO:0044267(BP:cellular protein metabolic process);GO:0007417(BP:central nervous system development);GO:0030206(BP:chondroitin sulfate biosynthetic process);GO:0030207(BP:chondroitin sulfate catabolic process);GO:0030208(BP:dermatan sulfate biosynthetic process);GO:0030198(BP:extracellular matrix organization);GO:0008347(BP:glial cell mi…	hsa:1462(VCAN)	hsa04514(Cell adhesion molecules )	Nuclear	PF00008(EGF-like domain);PF07686(Immunoglobulin V-set domain);PF00084(Sushi repeat (SCR repeat));PF00193(Extracellular link domain);PF00059(Lectin C-type domain)
P13639	Elongation factor 2	EEF2	FUNCTION: Catalyzes the GTP-dependent ribosomal translocation step during translation elongation. During this step, the ribosome changes from the pre-translocational (PRE) to the post-translocational (POST) state as the newly formed A-site-bound peptidyl-tRNA and P-site-bound deacylated tRNA move to the P and E sites, respectively. Catalyzes the coordinated movement of the two tRNA molecules, the…	sp|P13639|EF2_HUMAN	sp|P13639|EF2_HUMAN Elongation factor 2 OS=Homo sapiens OX=9606 GN=EEF2 PE=1 SV=4	1	3	3	3	6.6	95.337					85500		32640		53921	52377	65556	86111		65073		95457	56250	32364										53061	55856	80144	Quantified	GO:0007568(BP:aging);GO:1990416(BP:cellular response to brain-derived neurotrophic factor stimulus);GO:0014009(BP:glial cell proliferation);GO:0002244(BP:hematopoietic progenitor cell differentiation);GO:0043312(BP:neutrophil degranulation);GO:2000767(BP:positive regulation of cytoplasmic translation);GO:0045727(BP:positive regulation of translation);GO:0034976(BP:response to endoplasmic reticulu…	hsa:1938(EEF2)	hsa04152(AMPK signaling pathway );hsa04921(Oxytocin signaling pathway )	Cytoplasmic	PF00009(Elongation factor Tu GTP binding domain);PF14492(Elongation Factor G, domain II);PF03144(Elongation factor Tu domain 2);PF03764(Elongation factor G, domain IV);PF00679(Elongation factor G C-terminus)
P13671	Complement component C6	C6	FUNCTION: Constituent of the membrane attack complex (MAC) that plays a key role in the innate and adaptive immune response by forming pores in the plasma membrane of target cells.	sp|P13671|CO6_HUMAN	sp|P13671|CO6_HUMAN Complement component C6 OS=Homo sapiens OX=9606 GN=C6 PE=1 SV=3	1	23	23	23	35.2	104.79	8199800	5096000	5136100	3109800	4938300	3565500	3344400	5982800	3660400	5626700	3077600	5280900	4662600	4150600	3898600	3549300	2645000	3202200	2988700	3709600	3372000	4905500	4483200	4954500	4138000	2853100	2659300	3606300	3260500	5142600	Quantified	GO:0006956(BP:complement activation);GO:0006958(BP:complement activation, classical pathway);GO:0019835(BP:cytolysis);GO:0001701(BP:in utero embryonic development);GO:0045087(BP:innate immune response);GO:0001970(BP:positive regulation of activation of membrane attack complex);GO:0045766(BP:positive regulation of angiogenesis);GO:0030449(BP:regulation of complement activation);GO:0070062(CC:extra…	hsa:729(C6)	hsa05171(Coronavirus disease - COVID-19 );hsa04610(Complement and coagulation cascades )	Extracellular	PF00057(Low-density lipoprotein receptor domain class A);PF01823(MAC/Perforin domain);PF00084(Sushi repeat (SCR repeat));PF00090(Thrombospondin type 1 domain)
P13796	Plastin-2	LCP1	FUNCTION: Actin-binding protein (PubMed:16636079, PubMed:17294403, PubMed:28493397). Plays a role in the activation of T-cells in response to costimulation through TCR/CD3 and CD2 or CD28 (PubMed:17294403). Modulates the cell surface expression of IL2RA/CD25 and CD69 (PubMed:17294403). {ECO:0000269|PubMed:16636079, ECO:0000269|PubMed:17294403, ECO:0000269|PubMed:28493397}.	sp|P13796|PLSL_HUMAN;sp|P13797|PLST_HUMAN;sp|Q14651|PLSI_HUMAN	sp|P13796|PLSL_HUMAN Plastin-2 OS=Homo sapiens OX=9606 GN=LCP1 PE=1 SV=6	3	7	7	7	17.2	70.288	92320	114720				188540	46401	128220									79079	118470			130570										Identified	GO:0051017(BP:actin filament bundle assembly);GO:0051639(BP:actin filament network formation);GO:0031100(BP:animal organ regeneration);GO:0016477(BP:cell migration);GO:0022617(BP:extracellular matrix disassembly);GO:0035722(BP:interleukin-12-mediated signaling pathway);GO:0071803(BP:positive regulation of podosome assembly);GO:0010737(BP:protein kinase A signaling);GO:0033157(BP:regulation of int…			Cytoplasmic	PF00307(Calponin homology (CH) domain);PF13499(EF-hand domain pair)
P14151	L-selectin	SELL	FUNCTION: Calcium-dependent lectin that mediates cell adhesion by binding to glycoproteins on neighboring cells (PubMed:12403782, PubMed:28489325, PubMed:28011641). Mediates the adherence of lymphocytes to endothelial cells of high endothelial venules in peripheral lymph nodes. Promotes initial tethering and rolling of leukocytes in endothelia (PubMed:12403782, PubMed:28011641). {ECO:0000269|PubM…	sp|P14151|LYAM1_HUMAN	sp|P14151|LYAM1_HUMAN L-selectin OS=Homo sapiens OX=9606 GN=SELL PE=1 SV=2	1	2	2	2	7.8	42.187	273720	167800	58294	245470	110690	179570	51142	71511	60686	176550	185360	279630	251120	300940	356760	165410	183180	134130	271440	282440	125180	69189	170050	232560	208220	270340	223440	269610	279980	382750	Quantified	GO:0016339(BP:calcium-dependent cell-cell adhesion via plasma membrane cell adhesion molecules);GO:0007155(BP:cell adhesion);GO:0050900(BP:leukocyte migration);GO:0050901(BP:leukocyte tethering or rolling);GO:0043312(BP:neutrophil degranulation);GO:0050776(BP:regulation of immune response);GO:0033198(BP:response to ATP);GO:0009897(CC:external side of plasma membrane);GO:0005887(CC:integral compon…	hsa:6402(SELL)	hsa04514(Cell adhesion molecules )	PlasmaMembrane	PF00084(Sushi repeat (SCR repeat));PF00059(Lectin C-type domain)
P14618	Pyruvate kinase PKM	PKM	FUNCTION: Glycolytic enzyme that catalyzes the transfer of a phosphoryl group from phosphoenolpyruvate (PEP) to ADP, generating ATP. Stimulates POU5F1-mediated transcriptional activation. Plays a general role in caspase independent cell death of tumor cells. The ratio between the highly active tetrameric form and nearly inactive dimeric form determines whether glucose carbons are channeled to bio…	sp|P14618|KPYM_HUMAN	sp|P14618|KPYM_HUMAN Pyruvate kinase PKM OS=Homo sapiens OX=9606 GN=PKM PE=1 SV=4	1	2	2	2	6.2	57.936					66864												34874														Identified	GO:0031100(BP:animal organ regeneration);GO:0006754(BP:ATP biosynthetic process);GO:0061621(BP:canonical glycolysis);GO:0032869(BP:cellular response to insulin stimulus);GO:0006096(BP:glycolytic process);GO:0001889(BP:liver development);GO:0043312(BP:neutrophil degranulation);GO:1903672(BP:positive regulation of sprouting angiogenesis);GO:0012501(BP:programmed cell death);GO:0042866(BP:pyruvate b…	hsa:5315(PKM)	hsa00230(Purine metabolism );hsa04922(Glucagon signaling pathway );hsa01240(Biosynthesis of cofactors );hsa00010(Glycolysis / Gluconeogenesis );hsa00620(Pyruvate metabolism )	Cytoplasmic	PF00224(Pyruvate kinase, barrel domain);PF02887(Pyruvate kinase, alpha/beta domain)
P15144	Aminopeptidase N	ANPEP	FUNCTION: Broad specificity aminopeptidase which plays a role in the final digestion of peptides generated from hydrolysis of proteins by gastric and pancreatic proteases. Also involved in the processing of various peptides including peptide hormones, such as angiotensin III and IV, neuropeptides, and chemokines. May also be involved the cleavage of peptides bound to major histocompatibility comp…	sp|P15144|AMPN_HUMAN	sp|P15144|AMPN_HUMAN Aminopeptidase N OS=Homo sapiens OX=9606 GN=ANPEP PE=1 SV=4	1	3	3	3	5.2	109.54									60856		75462	51127							85547	43973							97774				Identified	GO:0001525(BP:angiogenesis);GO:0030154(BP:cell differentiation);GO:0043312(BP:neutrophil degranulation);GO:0043171(BP:peptide catabolic process);GO:0006508(BP:proteolysis);GO:0005737(CC:cytoplasm);GO:0005793(CC:endoplasmic reticulum-Golgi intermediate compartment);GO:0009897(CC:external side of plasma membrane);GO:0070062(CC:extracellular exosome);GO:0005615(CC:extracellular space);GO:0016021(CC:…	hsa:290(ANPEP)	hsa04640(Hematopoietic cell lineage );hsa04614(Renin-angiotensin system );hsa00480(Glutathione metabolism )	PlasmaMembrane	PF01433(Peptidase family M1 domain);PF11838(ERAP1-like C-terminal domain)
P15151	Poliovirus receptor	PVR	FUNCTION: Mediates NK cell adhesion and triggers NK cell effector functions. Binds two different NK cell receptors: CD96 and CD226. These interactions accumulates at the cell-cell contact site, leading to the formation of a mature immunological synapse between NK cell and target cell. This may trigger adhesion and secretion of lytic granules and IFN-gamma and activate cytotoxicity of activated NK…	sp|P15151|PVR_HUMAN	sp|P15151|PVR_HUMAN Poliovirus receptor OS=Homo sapiens OX=9606 GN=PVR PE=1 SV=2	1	1	1	1	5.3	45.302	23721						14095		17133		23769													13676							Identified	GO:0034332(BP:adherens junction organization);GO:0007157(BP:heterophilic cell-cell adhesion via plasma membrane cell adhesion molecules);GO:0007156(BP:homophilic cell adhesion via plasma membrane adhesion molecules);GO:0045954(BP:positive regulation of natural killer cell mediated cytotoxicity);GO:0002860(BP:positive regulation of natural killer cell mediated cytotoxicity directed against tumor c…	hsa:5817(PVR)	hsa04514(Cell adhesion molecules )	Extracellular	PF07686(Immunoglobulin V-set domain);PF08205(CD80-like C2-set immunoglobulin domain)
P15169	Carboxypeptidase N catalytic chain	CPN1	FUNCTION: Protects the body from potent vasoactive and inflammatory peptides containing C-terminal Arg or Lys (such as kinins or anaphylatoxins) which are released into the circulation.	sp|P15169|CBPN_HUMAN;CON__Q2KJ83	sp|P15169|CBPN_HUMAN Carboxypeptidase N catalytic chain OS=Homo sapiens OX=9606 GN=CPN1 PE=1 SV=1	2	8	8	8	33.6	52.286	1027600	867160	179290	671240	1008500	240560	799410	187000	402330	759420	922730	804720	823410	1122200	346250	1302000	750010	244760	1099600	873570	259080	1010600	982720	1644200	1767000	1131100		867680	866950	1613900	Quantified	GO:0010815(BP:bradykinin catabolic process);GO:0006518(BP:peptide metabolic process);GO:0016485(BP:protein processing);GO:0030449(BP:regulation of complement activation);GO:0051384(BP:response to glucocorticoid);GO:0005576(CC:extracellular region);GO:0005615(CC:extracellular space);GO:0004181(MF:metallocarboxypeptidase activity);GO:0008270(MF:zinc ion binding)			Extracellular	PF13620(Carboxypeptidase regulatory-like domain);PF00246(Zinc carboxypeptidase)
P15259	Phosphoglycerate mutase 2	PGAM2	FUNCTION: Interconversion of 3- and 2-phosphoglycerate with 2,3-bisphosphoglycerate as the primer of the reaction. Can also catalyze the reaction of EC 5.4.2.4 (synthase), but with a reduced activity.	sp|P15259|PGAM2_HUMAN;sp|Q8N0Y7|PGAM4_HUMAN;sp|P18669|PGAM1_HUMAN	sp|P15259|PGAM2_HUMAN Phosphoglycerate mutase 2 OS=Homo sapiens OX=9606 GN=PGAM2 PE=1 SV=3;sp|Q8N0Y7|PGAM4_HUMAN Probable phosphoglycerate mutase 4 OS=Homo sapiens OX=9606 GN=PGAM4 PE=3 SV=1;sp|P18669|PGAM1_HUMAN Phosphoglycerate mutase 1 OS=Homo sapiens O	3	1	1	1	5.5	28.766				168940				53113	263900	238010				210770	76291	206830	150100			83438			164200	86485							Identified	GO:0061621(BP:canonical glycolysis);GO:0006094(BP:gluconeogenesis);GO:0006096(BP:glycolytic process);GO:0007219(BP:Notch signaling pathway);GO:0046689(BP:response to mercury ion);GO:0007283(BP:spermatogenesis);GO:0006941(BP:striated muscle contraction);GO:0005829(CC:cytosol);GO:0070062(CC:extracellular exosome);GO:0005634(CC:nucleus);GO:0046538(MF:2,3-bisphosphoglycerate-dependent phosphoglycerat…	hsa:5224(PGAM2)	hsa00260(Glycine, serine and threonine metabolism );hsa00010(Glycolysis / Gluconeogenesis );hsa04922(Glucagon signaling pathway )	Cytoplasmic;Mitochondrial	PF00300(Histidine phosphatase superfamily (branch 1))
P15291	Beta-1,4-galactosyltransferase 1	B4GALT1	FUNCTION: [Beta-1,4-galactosyltransferase 1]: The Golgi complex form catalyzes the production of lactose in the lactating mammary gland and could also be responsible for the synthesis of complex-type N-linked oligosaccharides in many glycoproteins as well as the carbohydrate moieties of glycolipids. {ECO:0000269|PubMed:16157350}.; FUNCTION: [Processed beta-1,4-galactosyltransferase 1]: The cell s…	sp|P15291|B4GT1_HUMAN	sp|P15291|B4GT1_HUMAN Beta-1,4-galactosyltransferase 1 OS=Homo sapiens OX=9606 GN=B4GALT1 PE=1 SV=5	1	2	2	2	12.3	43.92		126980								131830		125810				101330															Identified	GO:0002526(BP:acute inflammatory response);GO:0060055(BP:angiogenesis involved in wound healing);GO:0007339(BP:binding of sperm to zona pellucida);GO:0007155(BP:cell adhesion);GO:0045136(BP:development of secondary sexual characteristics);GO:0002064(BP:epithelial cell development);GO:0030198(BP:extracellular matrix organization);GO:0006012(BP:galactose metabolic process);GO:0018146(BP:keratan sul…	hsa:2683(B4GALT1)	hsa00514(Other types of O-glycan biosynthesis );hsa00515(Mannose type O-glycan biosynthesis );hsa00601(Glycosphingolipid biosynthesis - lacto and neolacto series );hsa00510(N-Glycan biosynthesis );hsa00533(Glycosaminoglycan biosynthesis - keratan sulfate );hsa00052(Galactose metabolism );hsa00513(Various types of N-glycan biosynthesis )	Extracellular;Lysosomal	PF02709(N-terminal domain of galactosyltransferase);PF13733(N-terminal region of glycosyl transferase group 7)
P15309	Prostatic acid phosphatase	ACPP	FUNCTION: A non-specific tyrosine phosphatase that dephosphorylates a diverse number of substrates under acidic conditions (pH 4-6) including alkyl, aryl, and acyl orthophosphate monoesters and phosphorylated proteins. Has lipid phosphatase activity and inactivates lysophosphatidic acid in seminal plasma.; FUNCTION: [Isoform 2]: the cellular form also has ecto-5'-nucleotidase activity in dorsal r…	sp|P15309|PPAP_HUMAN	sp|P15309|PPAP_HUMAN Prostatic acid phosphatase OS=Homo sapiens OX=9606 GN=ACPP PE=1 SV=3	1	8	8	8	38.3	44.566	3009500	4287600	1554200	3501100	2470000	1805000	1477200	1716600	1552900	1507800	4607700	2002800	4093100	3689000	1451400	1903500	1208100	737020	1753000	1691500	533750	2956500	2533800	4219200	3460700	2552800	652670	2119900	2866800	3369700	Quantified	GO:0046085(BP:adenosine metabolic process);GO:0016311(BP:dephosphorylation);GO:0043312(BP:neutrophil degranulation);GO:0009117(BP:nucleotide metabolic process);GO:0060168(BP:positive regulation of adenosine receptor signaling pathway);GO:0006144(BP:purine nucleobase metabolic process);GO:0051930(BP:regulation of sensory perception of pain);GO:0006772(BP:thiamine metabolic process);GO:0035577(CC:a…			Extracellular	PF00328(Histidine phosphatase superfamily (branch 2))
P15514	Amphiregulin	AREG	FUNCTION: Ligand of the EGF receptor/EGFR. Autocrine growth factor as well as a mitogen for a broad range of target cells including astrocytes, Schwann cells and fibroblasts.	sp|P15514|AREG_HUMAN	sp|P15514|AREG_HUMAN Amphiregulin OS=Homo sapiens OX=9606 GN=AREG PE=1 SV=2	1	1	1	1	4.4	27.895	101650	108190	75604			38534	65473	47284		54590	65367						65517	27958				205860	67777		88565	60500	113240				Quantified	GO:0007267(BP:cell-cell signaling);GO:0048208(BP:COPII vesicle coating);GO:0060598(BP:dichotomous subdivision of terminal units involved in mammary gland duct morphogenesis);GO:0006888(BP:ER to Golgi vesicle-mediated transport);GO:0007173(BP:epidermal growth factor receptor signaling pathway);GO:0060750(BP:epithelial cell proliferation involved in mammary gland duct elongation);GO:0007186(BP:G pr…	hsa:374(AREG)	hsa04012(ErbB signaling pathway );hsa04390(Hippo signaling pathway );hsa04151(PI3K-Akt signaling pathway );hsa04010(MAPK signaling pathway )	Nuclear
P15814	Immunoglobulin lambda-like polypeptide 1	IGLL1	FUNCTION: Critical for B-cell development. {ECO:0000269|PubMed:9419212}.	sp|P15814|IGLL1_HUMAN	sp|P15814|IGLL1_HUMAN Immunoglobulin lambda-like polypeptide 1 OS=Homo sapiens OX=9606 GN=IGLL1 PE=1 SV=1	1	2	2	2	14.1	22.963						663150												763330			288020										Identified	GO:0050853(BP:B cell receptor signaling pathway);GO:0006958(BP:complement activation, classical pathway);GO:0042742(BP:defense response to bacterium);GO:0006955(BP:immune response);GO:0045087(BP:innate immune response);GO:0050900(BP:leukocyte migration);GO:0006911(BP:phagocytosis, engulfment);GO:0006910(BP:phagocytosis, recognition);GO:0050871(BP:positive regulation of B cell activation);GO:00098…			Extracellular	PF07654(Immunoglobulin C1-set domain)
P16070	CD44 antigen	CD44	FUNCTION: Cell-surface receptor that plays a role in cell-cell interactions, cell adhesion and migration, helping them to sense and respond to changes in the tissue microenvironment (PubMed:16541107, PubMed:19703720, PubMed:22726066). Participates thereby in a wide variety of cellular functions including the activation, recirculation and homing of T-lymphocytes, hematopoiesis, inflammation and re…	sp|P16070|CD44_HUMAN	sp|P16070|CD44_HUMAN CD44 antigen OS=Homo sapiens OX=9606 GN=CD44 PE=1 SV=3	1	1	1	1	1.6	81.537	44588	45842	33170	60954	41008	25962	42112		24547	32273	34740	23126		45714		33309	69117	28730	43762	92262	36227	84672	64682	60388	50696	47279		24085	32704	53311	Quantified	GO:0051216(BP:cartilage development);GO:0007155(BP:cell adhesion);GO:0016477(BP:cell migration);GO:0098609(BP:cell-cell adhesion);GO:0007160(BP:cell-matrix adhesion);GO:0044344(BP:cellular response to fibroblast growth factor stimulus);GO:0022617(BP:extracellular matrix disassembly);GO:0030198(BP:extracellular matrix organization);GO:0030214(BP:hyaluronan catabolic process);GO:0006954(BP:inflamma…	hsa:960(CD44)	hsa04512(ECM-receptor interaction );hsa04640(Hematopoietic cell lineage )	PlasmaMembrane;Nuclear	PF00193(Extracellular link domain)
P16112	Aggrecan core protein	ACAN	FUNCTION: This proteoglycan is a major component of extracellular matrix of cartilagenous tissues. A major function of this protein is to resist compression in cartilage. It binds avidly to hyaluronic acid via an N-terminal globular region.	sp|P16112|PGCA_HUMAN	sp|P16112|PGCA_HUMAN Aggrecan core protein OS=Homo sapiens OX=9606 GN=ACAN PE=1 SV=3	1	10	10	10	7	261.33	253630	611840	393170	503990	593930	473510	753300	852620	1018700	580100	532450	512940	509090	622690	788680	404590	1550600	843330	668840	564830	513640	1003400		591940	736010	1143000	1180000	758240	693960	718240	Quantified	GO:0001502(BP:cartilage condensation);GO:0007155(BP:cell adhesion);GO:0007417(BP:central nervous system development);GO:0002063(BP:chondrocyte development);GO:0030199(BP:collagen fibril organization);GO:0030198(BP:extracellular matrix organization);GO:0007507(BP:heart development);GO:0018146(BP:keratan sulfate biosynthetic process);GO:0042340(BP:keratan sulfate catabolic process);GO:0030166(BP:pr…			Nuclear	PF00193(Extracellular link domain);PF00059(Lectin C-type domain);PF07686(Immunoglobulin V-set domain);PF00084(Sushi repeat (SCR repeat))
P16930	Fumarylacetoacetase	FAH		sp|P16930|FAAA_HUMAN	sp|P16930|FAAA_HUMAN Fumarylacetoacetase OS=Homo sapiens OX=9606 GN=FAH PE=1 SV=2	1	1	1	1	3.1	46.374																		11430	17835												Identified	GO:0006527(BP:arginine catabolic process);GO:1902000(BP:homogentisate catabolic process);GO:0006559(BP:L-phenylalanine catabolic process);GO:0006572(BP:tyrosine catabolic process);GO:0005829(CC:cytosol);GO:0070062(CC:extracellular exosome);GO:0004334(MF:fumarylacetoacetase activity);GO:0046872(MF:metal ion binding)	hsa:2184(FAH)	hsa00350(Tyrosine metabolism )	Lysosomal	PF01557(Fumarylacetoacetate (FAA) hydrolase family);PF09298(Fumarylacetoacetase N-terminal)
P17174	Aspartate aminotransferase, cytoplasmic	GOT1	FUNCTION: Biosynthesis of L-glutamate from L-aspartate or L-cysteine. Important regulator of levels of glutamate, the major excitatory neurotransmitter of the vertebrate central nervous system. Acts as a scavenger of glutamate in brain neuroprotection. The aspartate aminotransferase activity is involved in hepatic glucose synthesis during development and in adipocyte glyceroneogenesis. Using L-cy…	sp|P17174|AATC_HUMAN	sp|P17174|AATC_HUMAN Aspartate aminotransferase, cytoplasmic OS=Homo sapiens OX=9606 GN=GOT1 PE=1 SV=3	1	3	3	3	14.5	46.247				57870		58577	58590		45735	57495		68122				90442			59826				162420	70655		37289		69351			Identified	GO:0006103(BP:2-oxoglutarate metabolic process);GO:0006532(BP:aspartate biosynthetic process);GO:0006533(BP:aspartate catabolic process);GO:0006531(BP:aspartate metabolic process);GO:0008652(BP:cellular amino acid biosynthetic process);GO:0032869(BP:cellular response to insulin stimulus);GO:0071260(BP:cellular response to mechanical stimulus);GO:0055089(BP:fatty acid homeostasis);GO:0006094(BP:gl…	hsa:2805(GOT1)	hsa00220(Arginine biosynthesis );hsa00360(Phenylalanine metabolism );hsa00400(Phenylalanine, tyrosine and tryptophan biosynthesis );hsa00350(Tyrosine metabolism );hsa00270(Cysteine and methionine metabolism );hsa00250(Alanine, aspartate and glutamate metabolism );hsa00330(Arginine and proline metabolism )	Cytoplasmic	PF00155(Aminotransferase class I and II)
P17936	Insulin-like growth factor-binding protein 3	IGFBP3	FUNCTION: IGF-binding proteins prolong the half-life of the IGFs and have been shown to either inhibit or stimulate the growth promoting effects of the IGFs on cell culture. They alter the interaction of IGFs with their cell surface receptors. Also exhibits IGF-independent antiproliferative and apoptotic effects mediated by its receptor TMEM219/IGFBP-3R. {ECO:0000269|PubMed:20353938}.	sp|P17936|IBP3_HUMAN	sp|P17936|IBP3_HUMAN Insulin-like growth factor-binding protein 3 OS=Homo sapiens OX=9606 GN=IGFBP3 PE=1 SV=2	1	5	5	5	30.2	31.674	191790	67734	364660	122620	162490	431130	381500	282140	239610	374970			308800	138170	559840	152730	233270	276980	122330	197810	253740		126880				745510	421740	98831	84902	Quantified	GO:0006915(BP:apoptotic process);GO:0044267(BP:cellular protein metabolic process);GO:0008285(BP:negative regulation of cell proliferation);GO:0001933(BP:negative regulation of protein phosphorylation);GO:0009968(BP:negative regulation of signal transduction);GO:0014912(BP:negative regulation of smooth muscle cell migration);GO:0048662(BP:negative regulation of smooth muscle cell proliferation);G…	hsa:3486(IGFBP3)	hsa04935(Growth hormone synthesis, secretion and action );hsa04115(p53 signaling pathway );hsa04218(Cellular senescence )	Extracellular	PF00219(Insulin-like growth factor binding protein);PF00086(Thyroglobulin type-1 repeat)
P17987	T-complex protein 1 subunit alpha	TCP1	FUNCTION: Component of the chaperonin-containing T-complex (TRiC), a molecular chaperone complex that assists the folding of proteins upon ATP hydrolysis (PubMed:25467444). The TRiC complex mediates the folding of WRAP53/TCAB1, thereby regulating telomere maintenance (PubMed:25467444). As part of the TRiC complex may play a role in the assembly of BBSome, a complex involved in ciliogenesis regula…	sp|P17987|TCPA_HUMAN	sp|P17987|TCPA_HUMAN T-complex protein 1 subunit alpha OS=Homo sapiens OX=9606 GN=TCP1 PE=1 SV=1	1	1	1	1	4.1	60.343	19940																														Identified	GO:0007339(BP:binding of sperm to zona pellucida);GO:0035722(BP:interleukin-12-mediated signaling pathway);GO:1904851(BP:positive regulation of establishment of protein localization to telomere);GO:1904871(BP:positive regulation of protein localization to Cajal body);GO:0051973(BP:positive regulation of telomerase activity);GO:1904874(BP:positive regulation of telomerase RNA localization to Cajal…			Cytoplasmic	PF00118(TCP-1/cpn60 chaperonin family)
P18065	Insulin-like growth factor-binding protein 2	IGFBP2	FUNCTION: Inhibits IGF-mediated growth and developmental rates. IGF-binding proteins prolong the half-life of the IGFs and have been shown to either inhibit or stimulate the growth promoting effects of the IGFs on cell culture. They alter the interaction of IGFs with their cell surface receptors. {ECO:0000269|PubMed:19081843}.	sp|P18065|IBP2_HUMAN	sp|P18065|IBP2_HUMAN Insulin-like growth factor-binding protein 2 OS=Homo sapiens OX=9606 GN=IGFBP2 PE=1 SV=2	1	4	4	4	20.9	34.814	132540	190620			204720	124460	138210	299520	244010	286150	83385	111180	65091	110430	158300	100800	222600				75175		175600	80391		60314					Quantified	GO:0007568(BP:aging);GO:0044267(BP:cellular protein metabolic process);GO:0032870(BP:cellular response to hormone stimulus);GO:0007565(BP:female pregnancy);GO:0090090(BP:negative regulation of canonical Wnt signaling pathway);GO:0042104(BP:positive regulation of activated T cell proliferation);GO:0040008(BP:regulation of growth);GO:0043567(BP:regulation of insulin-like growth factor receptor sign…			Extracellular	PF00219(Insulin-like growth factor binding protein);PF00086(Thyroglobulin type-1 repeat)
P18428	Lipopolysaccharide-binding protein	LBP	FUNCTION: Plays a role in the innate immune response. Binds to the lipid A moiety of bacterial lipopolysaccharides (LPS), a glycolipid present in the outer membrane of all Gram-negative bacteria (PubMed:7517398, PubMed:24120359). Acts as an affinity enhancer for CD14, facilitating its association with LPS. Promotes the release of cytokines in response to bacterial lipopolysaccharide (PubMed:75173…	sp|P18428|LBP_HUMAN	sp|P18428|LBP_HUMAN Lipopolysaccharide-binding protein OS=Homo sapiens OX=9606 GN=LBP PE=1 SV=3	1	8	8	8	16.8	53.383	6760900	7233600	5257600	6257900	8807300	5279100	5849200	3677300	4545700	11347000	11398000	9672200	7184100	8518400	6460600	5959700	6145100	7403500	8260600	6245700	455870	3600600	3837500	4705400	5573100	8960400	4001200	9545200	6814300	12767000	Quantified	GO:0006953(BP:acute-phase response);GO:0006968(BP:cellular defense response);GO:0071222(BP:cellular response to lipopolysaccharide);GO:0071223(BP:cellular response to lipoteichoic acid);GO:0019221(BP:cytokine-mediated signaling pathway);GO:0050829(BP:defense response to Gram-negative bacterium);GO:0050830(BP:defense response to Gram-positive bacterium);GO:0032490(BP:detection of molecule of bacte…	hsa:3929(LBP)	hsa04064(NF-kappa B signaling pathway );hsa04620(Toll-like receptor signaling pathway )	PlasmaMembrane	PF02886(LBP / BPI / CETP family, C-terminal domain);PF01273(LBP / BPI / CETP family, N-terminal domain)
P18621	60S ribosomal protein L17	RPL17	FUNCTION: Component of the large ribosomal subunit. {ECO:0000305|PubMed:12962325}.	sp|P18621|RL17_HUMAN	sp|P18621|RL17_HUMAN 60S ribosomal protein L17 OS=Homo sapiens OX=9606 GN=RPL17 PE=1 SV=3	1	1	1	1	8.7	21.397	21601																														Identified	GO:0002181(BP:cytoplasmic translation);GO:0000184(BP:nuclear-transcribed mRNA catabolic process, nonsense-mediated decay);GO:0006614(BP:SRP-dependent cotranslational protein targeting to membrane);GO:0006412(BP:translation);GO:0006413(BP:translational initiation);GO:0019083(BP:viral transcription);GO:0005829(CC:cytosol);GO:0022625(CC:cytosolic large ribosomal subunit);GO:0005634(CC:nucleus);GO:00…	hsa:6139(RPL17)	hsa05171(Coronavirus disease - COVID-19 );hsa03010(Ribosome )	Mitochondrial;Nuclear	PF00237(Ribosomal protein L22p/L17e)
P19021	Peptidyl-glycine alpha-amidating monooxygenase	PAM	FUNCTION: Bifunctional enzyme that catalyzes the post-translational modification of inactive peptidylglycine precursors to the corresponding bioactive alpha-amidated peptides, a terminal modification in biosynthesis of many neural and endocrine peptides (PubMed:12699694). Alpha-amidation involves two sequential reactions, both of which are catalyzed by separate catalytic domains of the enzyme. Th…	sp|P19021|AMD_HUMAN	sp|P19021|AMD_HUMAN Peptidyl-glycine alpha-amidating monooxygenase OS=Homo sapiens OX=9606 GN=PAM PE=1 SV=2	1	5	5	5	12.7	108.33	800210	776620		359050	544430		299790	187750	305840	437390	678190	547930	624270	632680	278850	326430	387320	193470	444130	416140	298090	421490	423060	149470	476760	297870	239220	465550	372340	619570	Quantified	GO:0007417(BP:central nervous system development);GO:0007507(BP:heart development);GO:0007595(BP:lactation);GO:0060173(BP:limb development);GO:0001676(BP:long-chain fatty acid metabolic process);GO:0060135(BP:maternal process involved in female pregnancy);GO:0042476(BP:odontogenesis);GO:0022602(BP:ovulation cycle process);GO:0001519(BP:peptide amidation);GO:0018032(BP:protein amidation);GO:003295…			Cytoplasmic	PF01436(NHL repeat);PF03712(Copper type II ascorbate-dependent monooxygenase, C-terminal domain);PF01082(Copper type II ascorbate-dependent monooxygenase, N-terminal domain)
P19022	Cadherin-2	CDH2	FUNCTION: Calcium-dependent cell adhesion protein; preferentially mediates homotypic cell-cell adhesion by dimerization with a CDH2 chain from another cell. Cadherins may thus contribute to the sorting of heterogeneous cell types. Acts as a regulator of neural stem cells quiescence by mediating anchorage of neural stem cells to ependymocytes in the adult subependymal zone: upon cleavage by MMP24,…	sp|P19022|CADH2_HUMAN	sp|P19022|CADH2_HUMAN Cadherin-2 OS=Homo sapiens OX=9606 GN=CDH2 PE=1 SV=4	1	2	2	2	5.2	99.808	266280	164020		94960	95703									98274													106400	88262		110050	Identified	GO:0034332(BP:adherens junction organization);GO:0048514(BP:blood vessel morphogenesis);GO:0007420(BP:brain development);GO:0048854(BP:brain morphogenesis);GO:0016339(BP:calcium-dependent cell-cell adhesion via plasma membrane cell adhesion molecules);GO:0007155(BP:cell adhesion);GO:0016477(BP:cell migration);GO:0000902(BP:cell morphogenesis);GO:0098609(BP:cell-cell adhesion);GO:0044331(BP:cell-c…	hsa:1000(CDH2)	hsa04514(Cell adhesion molecules )	Cytoplasmic;Nuclear	PF08758(Cadherin prodomain like);PF01049(Cadherin cytoplasmic region);PF00028(Cadherin domain)
P19320	Vascular cell adhesion protein 1	VCAM1	FUNCTION: Important in cell-cell recognition. Appears to function in leukocyte-endothelial cell adhesion. Interacts with integrin alpha-4/beta-1 (ITGA4/ITGB1) on leukocytes, and mediates both adhesion and signal transduction. The VCAM1/ITGA4/ITGB1 interaction may play a pathophysiologic role both in immune responses and in leukocyte emigration to sites of inflammation.	sp|P19320|VCAM1_HUMAN	sp|P19320|VCAM1_HUMAN Vascular cell adhesion protein 1 OS=Homo sapiens OX=9606 GN=VCAM1 PE=1 SV=1	1	3	3	3	8.7	81.275				137960	75658		102820		94284	85854	114380		66417		79425		52355	86536	97695							74060	83121	67556	50793		Quantified	GO:0009308(BP:amine metabolic process);GO:0030183(BP:B cell differentiation);GO:0035584(BP:calcium-mediated signaling using intracellular calcium source);GO:0007155(BP:cell adhesion);GO:0140039(BP:cell-cell adhesion in response to extracellular stimulus);GO:0007160(BP:cell-matrix adhesion);GO:1904646(BP:cellular response to amyloid-beta);GO:0019221(BP:cytokine-mediated signaling pathway);GO:00301…	hsa:7412(VCAM1)	hsa04514(Cell adhesion molecules );hsa04668(TNF signaling pathway );hsa04064(NF-kappa B signaling pathway );hsa04670(Leukocyte transendothelial migration )	Nuclear	PF07679(Immunoglobulin I-set domain);PF05790(Immunoglobulin C2-set domain);PF13927(Immunoglobulin domain);PF00047(Immunoglobulin domain)
P19338	Nucleolin	NCL	FUNCTION: Nucleolin is the major nucleolar protein of growing eukaryotic cells. It is found associated with intranucleolar chromatin and pre-ribosomal particles. It induces chromatin decondensation by binding to histone H1. It is thought to play a role in pre-rRNA transcription and ribosome assembly. May play a role in the process of transcriptional elongation. Binds RNA oligonucleotides with 5'-…	sp|P19338|NUCL_HUMAN	sp|P19338|NUCL_HUMAN Nucleolin OS=Homo sapiens OX=9606 GN=NCL PE=1 SV=3	1	2	2	2	5.1	76.613	124160																														Identified	GO:0001525(BP:angiogenesis);GO:0071364(BP:cellular response to epidermal growth factor stimulus);GO:1990830(BP:cellular response to leukemia inhibitory factor);GO:0017148(BP:negative regulation of translation);GO:0048026(BP:positive regulation of mRNA splicing, via spliceosome);GO:0045944(BP:positive regulation of transcription by RNA polymerase II);GO:1901838(BP:positive regulation of transcript…			Nuclear	PF00076(RNA recognition motif. (a.k.a. RRM, RBD, or RNP domain))
P19652	Alpha-1-acid glycoprotein 2	ORM2	FUNCTION: Functions as transport protein in the blood stream. Binds various hydrophobic ligands in the interior of its beta-barrel domain. Also binds synthetic drugs and influences their distribution and availability. Appears to function in modulating the activity of the immune system during the acute-phase reaction. {ECO:0000269|PubMed:21349832}.	sp|P19652|A1AG2_HUMAN	sp|P19652|A1AG2_HUMAN Alpha-1-acid glycoprotein 2 OS=Homo sapiens OX=9606 GN=ORM2 PE=1 SV=2	1	12	9	9	48.3	23.602	22908000	35337000	29617000	33253000	42358000	23141000	23012000	12958000	20891000	25252000	51171000	38918000	33529000	41227000	20605000	28366000	24800000	21088000	27750000	32982000	4131100	25753000	19525000	26326000	9060600	37718000	15748000	31615000	37318000	49562000	Quantified	GO:0006953(BP:acute-phase response);GO:0043312(BP:neutrophil degranulation);GO:0002576(BP:platelet degranulation);GO:0050718(BP:positive regulation of interleukin-1 beta secretion);GO:0050716(BP:positive regulation of interleukin-1 secretion);GO:1904469(BP:positive regulation of tumor necrosis factor secretion);GO:0002682(BP:regulation of immune system process);GO:0035578(CC:azurophil granule lum…			Extracellular	PF00061(Lipocalin / cytosolic fatty-acid binding protein family)
P19823	Inter-alpha-trypsin inhibitor heavy chain H2	ITIH2	FUNCTION: May act as a carrier of hyaluronan in serum or as a binding protein between hyaluronan and other matrix protein, including those on cell surfaces in tissues to regulate the localization, synthesis and degradation of hyaluronan which are essential to cells undergoing biological processes.	sp|P19823|ITIH2_HUMAN;CON__Q9TRI1	sp|P19823|ITIH2_HUMAN Inter-alpha-trypsin inhibitor heavy chain H2 OS=Homo sapiens OX=9606 GN=ITIH2 PE=1 SV=2	2	28	28	28	39.3	106.46	26692000	22374000	25781000	22824000	29399000	25392000	26159000	27246000	31130000	25407000	24065000	20333000	31073000	24091000	27866000	34428000	32951000	28496000	26732000	29782000	41390000	32165000	32617000	30870000	28616000	27696000	30531000	21777000	24206000	28698000	Quantified	GO:0044267(BP:cellular protein metabolic process);GO:0030212(BP:hyaluronan metabolic process);GO:0043687(BP:post-translational protein modification);GO:0072562(CC:blood microparticle);GO:0062023(CC:collagen-containing extracellular matrix);GO:0005788(CC:endoplasmic reticulum lumen);GO:0070062(CC:extracellular exosome);GO:0005576(CC:extracellular region);GO:0004866(MF:endopeptidase inhibitor activ…			Nuclear	PF00092(von Willebrand factor type A domain);PF06668(Inter-alpha-trypsin inhibitor heavy chain C-terminus);PF08487(Vault protein inter-alpha-trypsin domain)
P19827	Inter-alpha-trypsin inhibitor heavy chain H1	ITIH1	FUNCTION: May act as a carrier of hyaluronan in serum or as a binding protein between hyaluronan and other matrix protein, including those on cell surfaces in tissues to regulate the localization, synthesis and degradation of hyaluronan which are essential to cells undergoing biological processes.; FUNCTION: Contains a potential peptide which could stimulate a broad spectrum of phagocytotic cells.	sp|P19827|ITIH1_HUMAN;CON__Q0VCM5	sp|P19827|ITIH1_HUMAN Inter-alpha-trypsin inhibitor heavy chain H1 OS=Homo sapiens OX=9606 GN=ITIH1 PE=1 SV=3	2	31	31	31	45.8	101.39	15852000	15330000	17606000	11383000	13004000	11472000	11804000	15672000	16003000	12875000	13051000	11419000	14864000	15050000	15025000	20406000	22807000	11827000	15427000	16228000	25305000	12695000	11597000	14913000	18710000	20897000	18973000	17458000	14922000	22441000	Quantified	GO:0030212(BP:hyaluronan metabolic process);GO:0072562(CC:blood microparticle);GO:0062023(CC:collagen-containing extracellular matrix);GO:0070062(CC:extracellular exosome);GO:0005576(CC:extracellular region);GO:0005509(MF:calcium ion binding);GO:0004867(MF:serine-type endopeptidase inhibitor activity)			Cytoplasmic;Nuclear	PF00092(von Willebrand factor type A domain);PF08487(Vault protein inter-alpha-trypsin domain);PF06668(Inter-alpha-trypsin inhibitor heavy chain C-terminus)
P19883	Follistatin	FST	FUNCTION: Binds directly to activin and functions as an activin antagonist. Specific inhibitor of the biosynthesis and secretion of pituitary follicle stimulating hormone (FSH).	sp|P19883|FST_HUMAN	sp|P19883|FST_HUMAN Follistatin OS=Homo sapiens OX=9606 GN=FST PE=1 SV=2	1	3	3	3	17.4	38.007			66446			72996		89480	36098		53014	45847			73135	84793	32386	49435	38946		85881					53404	87275				Quantified	GO:0030509(BP:BMP signaling pathway);GO:0030154(BP:cell differentiation);GO:0008585(BP:female gonad development);GO:0007276(BP:gamete generation);GO:0031069(BP:hair follicle morphogenesis);GO:0002244(BP:hematopoietic progenitor cell differentiation);GO:0043616(BP:keratinocyte proliferation);GO:0007275(BP:multicellular organism development);GO:0032926(BP:negative regulation of activin receptor sig…	hsa:10468(FST)	hsa04350(TGF-beta signaling pathway )	Extracellular	PF07648(Kazal-type serine protease inhibitor domain);PF09289(Follistatin/Osteonectin-like EGF domain)
P20618	Proteasome subunit beta type-1	PSMB1	FUNCTION: Component of the 20S core proteasome complex involved in the proteolytic degradation of most intracellular proteins. This complex plays numerous essential roles within the cell by associating with different regulatory particles. Associated with two 19S regulatory particles, forms the 26S proteasome and thus participates in the ATP-dependent degradation of ubiquitinated proteins. The 26S…	sp|P20618|PSB1_HUMAN	sp|P20618|PSB1_HUMAN Proteasome subunit beta type-1 OS=Homo sapiens OX=9606 GN=PSMB1 PE=1 SV=2	1	1	1	1	8.7	26.489			51090						54034									94811								52697			120770	641270	Identified	GO:0031145(BP:anaphase-promoting complex-dependent catabolic process);GO:0002479(BP:antigen processing and presentation of exogenous peptide antigen via MHC class I, TAP-dependent);GO:0038095(BP:Fc-epsilon receptor signaling pathway);GO:0070498(BP:interleukin-1-mediated signaling pathway);GO:0000165(BP:MAPK cascade);GO:0090090(BP:negative regulation of canonical Wnt signaling pathway);GO:0010972(…	hsa:5689(PSMB1)	hsa03050(Proteasome )	Mitochondrial	PF00227(Proteasome subunit)
P20742	Pregnancy zone protein	PZP	FUNCTION: Is able to inhibit all four classes of proteinases by a unique 'trapping' mechanism. This protein has a peptide stretch, called the 'bait region' which contains specific cleavage sites for different proteinases. When a proteinase cleaves the bait region, a conformational change is induced in the protein which traps the proteinase. The entrapped enzyme remains active against low molecula…	sp|P20742|PZP_HUMAN	sp|P20742|PZP_HUMAN Pregnancy zone protein OS=Homo sapiens OX=9606 GN=PZP PE=1 SV=4	1	26	19	18	27.5	163.86			1466600	171700	112760	5849600	1888800	1436500	958530	4114700	1230300	109830	2307300	2076500	4675600	781900	3325400	6021700	3376400	3186400	2119600	3277400	1019000	1865200	772810	1614300	7999300		1782200	689490	Quantified	GO:0007565(BP:female pregnancy);GO:0072562(CC:blood microparticle);GO:0070062(CC:extracellular exosome);GO:0005576(CC:extracellular region);GO:0005615(CC:extracellular space);GO:0004866(MF:endopeptidase inhibitor activity);GO:0002020(MF:protease binding);GO:0004867(MF:serine-type endopeptidase inhibitor activity)			PlasmaMembrane	PF07703(Alpha-2-macroglobulin family N-terminal region);PF01835(MG2 domain);PF07678(A-macroglobulin complement component);PF00207(Alpha-2-macroglobulin family);PF10569(Alpha-macro-globulin thiol-ester bond-forming region);PF07677(A-macroglobulin receptor)
P20851	C4b-binding protein beta chain	C4BPB	FUNCTION: Controls the classical pathway of complement activation. It binds as a cofactor to C3b/C4b inactivator (C3bINA), which then hydrolyzes the complement fragment C4b. It also accelerates the degradation of the C4bC2a complex (C3 convertase) by dissociating the complement fragment C2a. It also interacts with anticoagulant protein S and with serum amyloid P component. The beta chain binds pr…	sp|P20851|C4BPB_HUMAN	sp|P20851|C4BPB_HUMAN C4b-binding protein beta chain OS=Homo sapiens OX=9606 GN=C4BPB PE=1 SV=1	1	3	3	3	17.1	28.357			163170		97501	239930	145150		67739	96316	106360	67231	71238	75488	68638	50750		157550			80466						129230	80110			Quantified	GO:0007596(BP:blood coagulation);GO:0006958(BP:complement activation, classical pathway);GO:0045087(BP:innate immune response);GO:0045959(BP:negative regulation of complement activation, classical pathway);GO:0045732(BP:positive regulation of protein catabolic process);GO:0030449(BP:regulation of complement activation);GO:1903027(BP:regulation of opsonization);GO:0009609(BP:response to symbiotic …	hsa:725(C4BPB)	hsa04610(Complement and coagulation cascades )	Extracellular	PF00084(Sushi repeat (SCR repeat))
P22105	Tenascin-X	TNXB	FUNCTION: Appears to mediate interactions between cells and the extracellular matrix. Substrate-adhesion molecule that appears to inhibit cell migration. Accelerates collagen fibril formation. May play a role in supporting the growth of epithelial tumors. {ECO:0000269|PubMed:17033827}.	sp|P22105|TENX_HUMAN	sp|P22105|TENX_HUMAN Tenascin-X OS=Homo sapiens OX=9606 GN=TNXB PE=1 SV=5	1	3	3	3	1.8	458.38									22216	25039																					Identified	GO:0030036(BP:actin cytoskeleton organization);GO:0007155(BP:cell adhesion);GO:0030199(BP:collagen fibril organization);GO:0032963(BP:collagen metabolic process);GO:0048251(BP:elastic fiber assembly);GO:0062023(CC:collagen-containing extracellular matrix);GO:0070062(CC:extracellular exosome);GO:0031012(CC:extracellular matrix);GO:0005576(CC:extracellular region);GO:0005615(CC:extracellular space)…	hsa:7148(TNXB)	hsa04151(PI3K-Akt signaling pathway );hsa04510(Focal adhesion );hsa04512(ECM-receptor interaction )	Nuclear	PF00147(Fibrinogen beta and gamma chains, C-terminal globular domain);PF07974(EGF-like domain);PF00041(Fibronectin type III domain)
P22314	Ubiquitin-like modifier-activating enzyme 1	UBA1	FUNCTION: Catalyzes the first step in ubiquitin conjugation to mark cellular proteins for degradation through the ubiquitin-proteasome system (PubMed:1606621, PubMed:1447181). Activates ubiquitin by first adenylating its C-terminal glycine residue with ATP, and thereafter linking this residue to the side chain of a cysteine residue in E1, yielding a ubiquitin-E1 thioester and free AMP (PubMed:144…	sp|P22314|UBA1_HUMAN	sp|P22314|UBA1_HUMAN Ubiquitin-like modifier-activating enzyme 1 OS=Homo sapiens OX=9606 GN=UBA1 PE=1 SV=3	1	1	1	1	1.7	117.85	158220																													69535	Identified	GO:0006974(BP:cellular response to DNA damage stimulus);GO:0032446(BP:protein modification by small protein conjugation);GO:0016567(BP:protein ubiquitination);GO:0006511(BP:ubiquitin-dependent protein catabolic process);GO:0005737(CC:cytoplasm);GO:0005829(CC:cytosol);GO:0070062(CC:extracellular exosome);GO:0005739(CC:mitochondrion);GO:0005654(CC:nucleoplasm);GO:0005634(CC:nucleus);GO:0005524(MF:A…	hsa:7317(UBA1)	hsa04120(Ubiquitin mediated proteolysis )	Cytoplasmic	PF09358(Ubiquitin fold domain);PF10585(Ubiquitin-activating enzyme active site);PF16190(Ubiquitin-activating enzyme E1 FCCH domain);PF00899(ThiF family);PF16191(Ubiquitin-activating enzyme E1 four-helix bundle)
P22352	Glutathione peroxidase 3	GPX3	FUNCTION: Protects cells and enzymes from oxidative damage, by catalyzing the reduction of hydrogen peroxide, lipid peroxides and organic hydroperoxide, by glutathione.	sp|P22352|GPX3_HUMAN	sp|P22352|GPX3_HUMAN Glutathione peroxidase 3 OS=Homo sapiens OX=9606 GN=GPX3 PE=1 SV=2	1	4	4	4	16.4	25.552	3097700	5612300	3266900	4735300	4869000	4897500	6289300	3182800	4403900	4601800	5679100	5104700	5648100	4629600	4137800	2496500	5149900	3693500	4570100	5493800	1892200	3555300	4506400	6699200	3253700	3216600	5447900	3577000	6143500	3932400	Quantified	GO:0034599(BP:cellular response to oxidative stress);GO:0042744(BP:hydrogen peroxide catabolic process);GO:0006982(BP:response to lipid hydroperoxide);GO:0070062(CC:extracellular exosome);GO:0005576(CC:extracellular region);GO:0005615(CC:extracellular space);GO:0004602(MF:glutathione peroxidase activity);GO:0042802(MF:identical protein binding);GO:0004601(MF:peroxidase activity);GO:0008430(MF:sel…	hsa:2878(GPX3)	hsa04918(Thyroid hormone synthesis );hsa00590(Arachidonic acid metabolism );hsa00480(Glutathione metabolism )	Extracellular	PF00255(Glutathione peroxidase)
P22626	Heterogeneous nuclear ribonucleoproteins A2/B1	HNRNPA2B1	FUNCTION: Heterogeneous nuclear ribonucleoprotein (hnRNP) that associates with nascent pre-mRNAs, packaging them into hnRNP particles. The hnRNP particle arrangement on nascent hnRNA is non-random and sequence-dependent and serves to condense and stabilize the transcripts and minimize tangling and knotting. Packaging plays a role in various processes such as transcription, pre-mRNA processing, RN…	sp|P22626|ROA2_HUMAN	sp|P22626|ROA2_HUMAN Heterogeneous nuclear ribonucleoproteins A2/B1 OS=Homo sapiens OX=9606 GN=HNRNPA2B1 PE=1 SV=2	1	4	3	3	12.2	37.429	132920																														Identified	GO:0044806(BP:G-quadruplex DNA unwinding);GO:0035722(BP:interleukin-12-mediated signaling pathway);GO:1990428(BP:miRNA transport);GO:0006406(BP:mRNA export from nucleus);GO:0006397(BP:mRNA processing);GO:0000398(BP:mRNA splicing, via spliceosome);GO:0048025(BP:negative regulation of mRNA splicing, via spliceosome);GO:0000122(BP:negative regulation of transcription by RNA polymerase II);GO:1905663…			Nuclear	PF00076(RNA recognition motif. (a.k.a. RRM, RBD, or RNP domain))
P22692	Insulin-like growth factor-binding protein 4	IGFBP4	FUNCTION: IGF-binding proteins prolong the half-life of the IGFs and have been shown to either inhibit or stimulate the growth promoting effects of the IGFs on cell culture. They alter the interaction of IGFs with their cell surface receptors.	sp|P22692|IBP4_HUMAN	sp|P22692|IBP4_HUMAN Insulin-like growth factor-binding protein 4 OS=Homo sapiens OX=9606 GN=IGFBP4 PE=1 SV=2	1	1	1	1	6.6	27.934	91860	88255						76726				69560	84103		135300		67896						114920	134880	150550			164920	124770	123480	Quantified	GO:0044267(BP:cellular protein metabolic process);GO:0006954(BP:inflammatory response);GO:0090090(BP:negative regulation of canonical Wnt signaling pathway);GO:0043568(BP:positive regulation of insulin-like growth factor receptor signaling pathway);GO:0043410(BP:positive regulation of MAPK cascade);GO:0043687(BP:post-translational protein modification);GO:0001558(BP:regulation of cell growth);GO:…			Extracellular	PF00219(Insulin-like growth factor binding protein);PF00086(Thyroglobulin type-1 repeat)
P22792	Carboxypeptidase N subunit 2	CPN2	FUNCTION: The 83 kDa subunit binds and stabilizes the catalytic subunit at 37 degrees Celsius and keeps it in circulation. Under some circumstances it may be an allosteric modifier of the catalytic subunit.	sp|P22792|CPN2_HUMAN	sp|P22792|CPN2_HUMAN Carboxypeptidase N subunit 2 OS=Homo sapiens OX=9606 GN=CPN2 PE=1 SV=3	1	8	8	8	27.9	60.556	356180	993800	525800	1199500	1243700	628510	1239800	578450	730420	846620	1064900	837210	693380	1083100	699540	1560600	1330400	759620	1443800	1073000	341630	773330	1220100	1273000	1429700	1220200	142470	1092100	1396400	2077500	Quantified	GO:0050821(BP:protein stabilization);GO:0030449(BP:regulation of complement activation);GO:0072562(CC:blood microparticle);GO:0070062(CC:extracellular exosome);GO:0031012(CC:extracellular matrix);GO:0005576(CC:extracellular region);GO:0005615(CC:extracellular space);GO:0030234(MF:enzyme regulator activity)			Extracellular	PF13855(Leucine rich repeat)
P22891	Vitamin K-dependent protein Z	PROZ	FUNCTION: Appears to assist hemostasis by binding thrombin and promoting its association with phospholipid vesicles. Inhibits activity of the coagulation protease factor Xa in the presence of SERPINA10, calcium and phospholipids.	sp|P22891|PROZ_HUMAN	sp|P22891|PROZ_HUMAN Vitamin K-dependent protein Z OS=Homo sapiens OX=9606 GN=PROZ PE=1 SV=2	1	2	2	2	8.8	44.743			12011																			88967	89280								Identified	GO:0007596(BP:blood coagulation);GO:0006888(BP:ER to Golgi vesicle-mediated transport);GO:0005788(CC:endoplasmic reticulum lumen);GO:0070062(CC:extracellular exosome);GO:0005615(CC:extracellular space);GO:0005796(CC:Golgi lumen);GO:0005509(MF:calcium ion binding);GO:0004252(MF:serine-type endopeptidase activity)			Extracellular	PF00008(EGF-like domain);PF00594(Vitamin K-dependent carboxylation/gamma-carboxyglutamic (GLA) domain);PF00089(Trypsin);PF14670(Coagulation Factor Xa inhibitory site)
P23083	Immunoglobulin heavy variable 1-2	IGHV1-2	FUNCTION: V region of the variable domain of immunoglobulin heavy chains that participates in the antigen recognition (PubMed:24600447). Immunoglobulins, also known as antibodies, are membrane-bound or secreted glycoproteins produced by B lymphocytes. In the recognition phase of humoral immunity, the membrane-bound immunoglobulins serve as receptors which, upon binding of a specific antigen, trig…	sp|P23083|HV102_HUMAN	sp|P23083|HV102_HUMAN Immunoglobulin heavy variable 1-2 OS=Homo sapiens OX=9606 GN=IGHV1-2 PE=1 SV=2	1	2	2	2	32.5	13.085																								84382			146830				Identified	GO:0050853(BP:B cell receptor signaling pathway);GO:0006956(BP:complement activation);GO:0006958(BP:complement activation, classical pathway);GO:0042742(BP:defense response to bacterium);GO:0038095(BP:Fc-epsilon receptor signaling pathway);GO:0038096(BP:Fc-gamma receptor signaling pathway involved in phagocytosis);GO:0006955(BP:immune response);GO:0045087(BP:innate immune response);GO:0050900(BP:…			Extracellular	PF07686(Immunoglobulin V-set domain)
P23142	Fibulin-1	FBLN1	FUNCTION: Incorporated into fibronectin-containing matrix fibers. May play a role in cell adhesion and migration along protein fibers within the extracellular matrix (ECM). Could be important for certain developmental processes and contribute to the supramolecular organization of ECM architecture, in particular to those of basement membranes. Has been implicated in a role in cellular transformati…	sp|P23142|FBLN1_HUMAN;CON__ENSEMBL:ENSBTAP00000016046	sp|P23142|FBLN1_HUMAN Fibulin-1 OS=Homo sapiens OX=9606 GN=FBLN1 PE=1 SV=4	2	15	15	15	36.7	77.213	789610	1648300	457570	497310	740570	299450	646210	1351000	731460	367290	401610	567580	506790	525490	601140	752890	1590200	690860	233620	889330	430000	769130	338360	828270	163940	560940	496260	469300	700340	447660	Quantified	GO:0072378(BP:blood coagulation, fibrin clot formation);GO:0007566(BP:embryo implantation);GO:0030198(BP:extracellular matrix organization);GO:0007162(BP:negative regulation of cell adhesion);GO:2000146(BP:negative regulation of cell motility);GO:0070373(BP:negative regulation of ERK1 and ERK2 cascade);GO:0001933(BP:negative regulation of protein phosphorylation);GO:2000647(BP:negative regulation…			Extracellular	PF12662(Complement Clr-like EGF-like);PF07645(Calcium-binding EGF domain)
P23526	Adenosylhomocysteinase	AHCY	FUNCTION: Adenosylhomocysteine is a competitive inhibitor of S-adenosyl-L-methionine-dependent methyl transferase reactions; therefore adenosylhomocysteinase may play a key role in the control of methylations via regulation of the intracellular concentration of adenosylhomocysteine. {ECO:0000269|PubMed:12590576}.	sp|P23526|SAHH_HUMAN	sp|P23526|SAHH_HUMAN Adenosylhomocysteinase OS=Homo sapiens OX=9606 GN=AHCY PE=1 SV=4	1	1	1	1	3.5	47.716									122110																						Identified	GO:0002439(BP:chronic inflammatory response to antigenic stimulus);GO:0042745(BP:circadian sleep/wake cycle);GO:0032259(BP:methylation);GO:0006730(BP:one-carbon metabolic process);GO:0001666(BP:response to hypoxia);GO:0007584(BP:response to nutrient);GO:0019510(BP:S-adenosylhomocysteine catabolic process);GO:0033353(BP:S-adenosylmethionine cycle);GO:0000096(BP:sulfur amino acid metabolic process)…	hsa:191(AHCY)	hsa00270(Cysteine and methionine metabolism )	Cytoplasmic	PF00670(S-adenosyl-L-homocysteine hydrolase, NAD binding domain);PF05221(S-adenosyl-L-homocysteine hydrolase)
P23528	Cofilin-1	CFL1	FUNCTION: Binds to F-actin and exhibits pH-sensitive F-actin depolymerizing activity. Regulates actin cytoskeleton dynamics. Important for normal progress through mitosis and normal cytokinesis. Plays a role in the regulation of cell morphology and cytoskeletal organization. Required for the up-regulation of atypical chemokine receptor ACKR2 from endosomal compartment to cell membrane, increasing…	sp|P23528|COF1_HUMAN	sp|P23528|COF1_HUMAN Cofilin-1 OS=Homo sapiens OX=9606 GN=CFL1 PE=1 SV=3	1	3	3	3	25.3	18.502	91415	36932	33980			47218								78473		36708	57193					83345			115860			100600	68387	124860	Identified	GO:0030036(BP:actin cytoskeleton organization);GO:0030042(BP:actin filament depolymerization);GO:0030043(BP:actin filament fragmentation);GO:0007010(BP:cytoskeleton organization);GO:0030010(BP:establishment of cell polarity);GO:0035722(BP:interleukin-12-mediated signaling pathway);GO:0000281(BP:mitotic cytokinesis);GO:0043066(BP:negative regulation of apoptotic process);GO:0001755(BP:neural crest…	hsa:1072(CFL1)	hsa04666(Fc gamma R-mediated phagocytosis );hsa04360(Axon guidance );hsa04810(Regulation of actin cytoskeleton )	Cytoplasmic	PF00241(Cofilin/tropomyosin-type actin-binding protein)
P24534	Elongation factor 1-beta	EEF1B2	FUNCTION: EF-1-beta and EF-1-delta stimulate the exchange of GDP bound to EF-1-alpha to GTP.	sp|P24534|EF1B_HUMAN	sp|P24534|EF1B_HUMAN Elongation factor 1-beta OS=Homo sapiens OX=9606 GN=EEF1B2 PE=1 SV=3	1	1	1	1	14.2	24.763	149650																														Identified	GO:0045471(BP:response to ethanol);GO:0006414(BP:translational elongation);GO:0005737(CC:cytoplasm);GO:0005829(CC:cytosol);GO:0005853(CC:eukaryotic translation elongation factor 1 complex);GO:0005085(MF:guanyl-nucleotide exchange factor activity);GO:0003746(MF:translation elongation factor activity)			Cytoplasmic;ER	PF10587(Eukaryotic elongation factor 1 beta central acidic region);PF00736(EF-1 guanine nucleotide exchange domain)
[truncated: 168 more rows]

## Sheet: AMA-QZYSD vs. YMA
Protein	Protein Name	Gene Name	Function	ProteinGroup	FastaHeaders	Proteins	Peptides	RazorUniquePeptides	UniquePeptides	Coverage	MolWeight	LFQ intensity B-1	LFQ intensity B-2	LFQ intensity B-3	LFQ intensity B-4	LFQ intensity B-5	LFQ intensity B-6	LFQ intensity B-7	LFQ intensity B-8	LFQ intensity B-9	LFQ intensity B-10	average B	LFQ intensity A-1	LFQ intensity A-2	LFQ intensity A-3	LFQ intensity A-4	LFQ intensity A-5	LFQ intensity A-6	LFQ intensity A-7	LFQ intensity A-8	LFQ intensity A-9	LFQ intensity A-10	average A	B/A	t test p value	GO annotations	KO(Name)	Pathways	Subcellular localization	Domain
[truncated: 244 more rows]

[truncated: 2 more sheets: AMA vs. YMA, AMA-QZYSD vs. AMA]
