# Supplementary material for: Integrated proteomic and metabolomic analysis elucidates the effects and mechanisms of Qiziyusi decoction on IVF outcomes in advanced maternal age infertility
Source: Front Endocrinol (Lausanne). 2025 Oct 10;16:1573206. doi: 10.3389/fendo.2025.1573206 (PMC12549270; doi:10.3389/fendo.2025.1573206)
Supplement: Supplementary Table 5 — Correlation network of differential proteins and metabolites. [file DataSheet4.xls]

## Sheet: network
Proteinomics	Metabolites	Coefficient	P value	ABS	LABLE
Actin, cytoplasmic 1	11-carboxy-a-chromanol	0.0233122	0.962285	0.0233122	pos
Actin, cytoplasmic 1	13-hydroxy-a-tocopherol	-0.0352903	0.946545	0.0352903	neg
Actin, cytoplasmic 1	25-Hydroxyvitamin D3	0.270822	0.685006	0.270822	pos
Actin, cytoplasmic 1	2-Acyl-sn-glycero-3-phosphocholine_2	-0.378263	0.505609	0.378263	neg
Actin, cytoplasmic 1	2-Formylaminobenzaldehyde	0.211634	0.769146	0.211634	pos
Actin, cytoplasmic 1	Citicoline_2	-0.297487	0.644509	0.297487	neg
Actin, cytoplasmic 1	Creatine	-0.0963209	0.895474	0.0963209	neg
Actin, cytoplasmic 1	Decanoylcarnitine	0.12867	0.849755	0.12867	pos
Actin, cytoplasmic 1	Dehydroepiandrosterone sulfate	-0.427863	0.420432	0.427863	neg
Actin, cytoplasmic 1	Glyoxylic acid	0.269842	0.685203	0.269842	pos
Actin, cytoplasmic 1	HydroxyRetinoic acid	0.0614235	0.933742	0.0614235	pos
Actin, cytoplasmic 1	Indoleacetic acid	0.759401	0.122488	0.759401	pos
Actin, cytoplasmic 1	Indoxyl	-0.303553	0.641852	0.303553	neg
Actin, cytoplasmic 1	Inosine	0.0449173	0.944963	0.0449173	pos
Actin, cytoplasmic 1	Lactate	0.751046	0.122488	0.751046	pos
Actin, cytoplasmic 1	Leucine_2	-0.0367563	0.946545	0.0367563	neg
Actin, cytoplasmic 1	L-formylkynurenine	0.270636	0.685006	0.270636	pos
Actin, cytoplasmic 1	L-threonine	-0.611929	0.18804	0.611929	neg
Actin, cytoplasmic 1	p-Cresol sulfate	-0.0929728	0.899412	0.0929728	neg
Actin, cytoplasmic 1	Progesterone	0.180317	0.80018	0.180317	pos
Actin, cytoplasmic 1	Pyruvic acid	0.716106	0.152589	0.716106	pos
Actin, cytoplasmic 1	Retinal	0.578969	0.222441	0.578969	pos
Actin, cytoplasmic 1	Retinoic acid	0.0409757	0.946545	0.0409757	pos
Actin, cytoplasmic 1	Retinol acetate	0.278682	0.682764	0.278682	pos
Actin, cytoplasmic 1	Uric acid	-0.268831	0.686189	0.268831	neg
Carboxypeptidase B2	11-carboxy-a-chromanol	0.0351282	0.946545	0.0351282	pos
Carboxypeptidase B2	13-hydroxy-a-tocopherol	0.167504	0.776266	0.167504	pos
Carboxypeptidase B2	25-Hydroxyvitamin D3	0.143385	0.80018	0.143385	pos
Carboxypeptidase B2	2-Acyl-sn-glycero-3-phosphocholine_2	-0.0662982	0.904208	0.0662982	neg
Carboxypeptidase B2	2-Formylaminobenzaldehyde	0.357003	0.415982	0.357003	pos
Carboxypeptidase B2	Citicoline_2	0.0803903	0.891262	0.0803903	pos
Carboxypeptidase B2	Creatine	-0.144199	0.80018	0.144199	neg
Carboxypeptidase B2	Decanoylcarnitine	0.155749	0.786614	0.155749	pos
Carboxypeptidase B2	Dehydroepiandrosterone sulfate	-0.376942	0.37948	0.376942	neg
Carboxypeptidase B2	Glyoxylic acid	-0.112749	0.847988	0.112749	neg
Carboxypeptidase B2	HydroxyRetinoic acid	0.136871	0.809529	0.136871	pos
Carboxypeptidase B2	Indoleacetic acid	0.334734	0.454713	0.334734	pos
Carboxypeptidase B2	Indoxyl	-0.178264	0.769146	0.178264	neg
Carboxypeptidase B2	Inosine	-0.0707102	0.903302	0.0707102	neg
Carboxypeptidase B2	Lactate	0.503562	0.196461	0.503562	pos
Carboxypeptidase B2	Leucine_2	-0.027566	0.946545	0.027566	neg
Carboxypeptidase B2	L-formylkynurenine	0.455895	0.276462	0.455895	pos
Carboxypeptidase B2	L-threonine	-0.190522	0.743289	0.190522	neg
Carboxypeptidase B2	p-Cresol sulfate	0.215543	0.695038	0.215543	pos
Carboxypeptidase B2	Progesterone	0.176628	0.769146	0.176628	pos
Carboxypeptidase B2	Pyruvic acid	0.415933	0.311041	0.415933	pos
Carboxypeptidase B2	Retinal	0.371439	0.387174	0.371439	pos
Carboxypeptidase B2	Retinoic acid	-0.154738	0.786614	0.154738	neg
Carboxypeptidase B2	Retinol acetate	-0.0070635	0.982316	0.0070635	neg
Carboxypeptidase B2	Uric acid	-0.0911214	0.876905	0.0911214	neg
Cartilage oligomeric matrix protein	11-carboxy-a-chromanol	0.143898	0.807028	0.143898	pos
Cartilage oligomeric matrix protein	13-hydroxy-a-tocopherol	-0.0411569	0.944338	0.0411569	neg
Cartilage oligomeric matrix protein	25-Hydroxyvitamin D3	0.170828	0.776266	0.170828	pos
Cartilage oligomeric matrix protein	2-Acyl-sn-glycero-3-phosphocholine_2	-0.328575	0.493179	0.328575	neg
Cartilage oligomeric matrix protein	2-Formylaminobenzaldehyde	0.158301	0.786614	0.158301	pos
Cartilage oligomeric matrix protein	Citicoline_2	-0.378283	0.391044	0.378283	neg
Cartilage oligomeric matrix protein	Creatine	-0.0600691	0.916603	0.0600691	neg
Cartilage oligomeric matrix protein	Decanoylcarnitine	0.251941	0.64262	0.251941	pos
Cartilage oligomeric matrix protein	Dehydroepiandrosterone sulfate	-0.210416	0.730553	0.210416	neg
Cartilage oligomeric matrix protein	Glyoxylic acid	0.0964888	0.871094	0.0964888	pos
Cartilage oligomeric matrix protein	HydroxyRetinoic acid	0.230312	0.682928	0.230312	pos
Cartilage oligomeric matrix protein	Indoleacetic acid	0.409265	0.341089	0.409265	pos
Cartilage oligomeric matrix protein	Indoxyl	-0.349105	0.449469	0.349105	neg
Cartilage oligomeric matrix protein	Inosine	-0.19436	0.743462	0.19436	neg
Cartilage oligomeric matrix protein	Lactate	0.500661	0.222441	0.500661	pos
Cartilage oligomeric matrix protein	Leucine_2	0.00309713	0.98996	0.00309713	pos
Cartilage oligomeric matrix protein	L-formylkynurenine	0.148651	0.80018	0.148651	pos
Cartilage oligomeric matrix protein	L-threonine	-0.406566	0.344654	0.406566	neg
Cartilage oligomeric matrix protein	p-Cresol sulfate	0.294444	0.561104	0.294444	pos
Cartilage oligomeric matrix protein	Progesterone	0.297343	0.554739	0.297343	pos
Cartilage oligomeric matrix protein	Pyruvic acid	0.424816	0.314548	0.424816	pos
Cartilage oligomeric matrix protein	Retinal	0.577805	0.16963	0.577805	pos
Cartilage oligomeric matrix protein	Retinoic acid	-0.178773	0.769146	0.178773	neg
Cartilage oligomeric matrix protein	Retinol acetate	0.0706693	0.903302	0.0706693	pos
Cartilage oligomeric matrix protein	Uric acid	-0.497576	0.222441	0.497576	neg
Clusterin	11-carboxy-a-chromanol	0.198551	0.730553	0.198551	pos
Clusterin	13-hydroxy-a-tocopherol	-0.0302802	0.946545	0.0302802	neg
Clusterin	25-Hydroxyvitamin D3	0.226329	0.682764	0.226329	pos
Clusterin	2-Acyl-sn-glycero-3-phosphocholine_2	-0.0811812	0.891262	0.0811812	neg
Clusterin	2-Formylaminobenzaldehyde	-0.153755	0.786614	0.153755	neg
Clusterin	Citicoline_2	-0.0170752	0.962285	0.0170752	neg
Clusterin	Creatine	0.269415	0.608468	0.269415	pos
Clusterin	Decanoylcarnitine	0.269632	0.608468	0.269632	pos
Clusterin	Dehydroepiandrosterone sulfate	0.101112	0.852094	0.101112	pos
Clusterin	Glyoxylic acid	0.109587	0.847988	0.109587	pos
Clusterin	HydroxyRetinoic acid	0.200879	0.730553	0.200879	pos
Clusterin	Indoleacetic acid	0.647078	0.122488	0.647078	pos
Clusterin	Indoxyl	-0.224211	0.682928	0.224211	neg
Clusterin	Inosine	-0.166546	0.776266	0.166546	neg
Clusterin	Lactate	0.672323	0.122488	0.672323	pos
Clusterin	Leucine_2	0.412777	0.314671	0.412777	pos
Clusterin	L-formylkynurenine	0.190921	0.743289	0.190921	pos
Clusterin	L-threonine	-0.112409	0.847988	0.112409	neg
Clusterin	p-Cresol sulfate	-0.562635	0.16963	0.562635	neg
Clusterin	Progesterone	0.301773	0.521244	0.301773	pos
Clusterin	Pyruvic acid	0.742002	0.045026	0.742002	pos
Clusterin	Retinal	0.484864	0.222441	0.484864	pos
Clusterin	Retinoic acid	0.0529802	0.928427	0.0529802	pos
Clusterin	Retinol acetate	0.350461	0.426957	0.350461	pos
Clusterin	Uric acid	0.167776	0.776266	0.167776	pos
Complement component C8 alpha chain	11-carboxy-a-chromanol	0.00546875	0.985687	0.00546875	pos
Complement component C8 alpha chain	13-hydroxy-a-tocopherol	-0.334726	0.454713	0.334726	neg
Complement component C8 alpha chain	25-Hydroxyvitamin D3	0.0934566	0.871094	0.0934566	pos
Complement component C8 alpha chain	2-Acyl-sn-glycero-3-phosphocholine_2	-0.341293	0.445693	0.341293	neg
Complement component C8 alpha chain	2-Formylaminobenzaldehyde	-0.111933	0.847988	0.111933	neg
Complement component C8 alpha chain	Citicoline_2	-0.792056	0.0157778	0.792056	neg
Complement component C8 alpha chain	Creatine	0.062408	0.915038	0.062408	pos
Complement component C8 alpha chain	Decanoylcarnitine	0.122827	0.836922	0.122827	pos
Complement component C8 alpha chain	Dehydroepiandrosterone sulfate	-0.0278483	0.946545	0.0278483	neg
Complement component C8 alpha chain	Glyoxylic acid	0.520671	0.185252	0.520671	pos
Complement component C8 alpha chain	HydroxyRetinoic acid	0.0368069	0.944963	0.0368069	pos
Complement component C8 alpha chain	Indoleacetic acid	0.487812	0.222441	0.487812	pos
Complement component C8 alpha chain	Indoxyl	-0.417124	0.311041	0.417124	neg
Complement component C8 alpha chain	Inosine	-0.178107	0.769146	0.178107	neg
Complement component C8 alpha chain	Lactate	0.314819	0.498295	0.314819	pos
Complement component C8 alpha chain	Leucine_2	0.0297566	0.946545	0.0297566	pos
Complement component C8 alpha chain	L-formylkynurenine	-0.385095	0.367661	0.385095	neg
Complement component C8 alpha chain	L-threonine	-0.64143	0.122488	0.64143	neg
Complement component C8 alpha chain	p-Cresol sulfate	0.126214	0.83165	0.126214	pos
Complement component C8 alpha chain	Progesterone	0.138307	0.80821	0.138307	pos
Complement component C8 alpha chain	Pyruvic acid	0.297951	0.528773	0.297951	pos
Complement component C8 alpha chain	Retinal	0.556446	0.16963	0.556446	pos
Complement component C8 alpha chain	Retinoic acid	-0.0132696	0.971261	0.0132696	neg
Complement component C8 alpha chain	Retinol acetate	0.102651	0.850369	0.102651	pos
Complement component C8 alpha chain	Uric acid	-0.569837	0.16963	0.569837	neg
Galectin-1	11-carboxy-a-chromanol	-0.0120367	0.979757	0.0120367	neg
Galectin-1	13-hydroxy-a-tocopherol	-0.512106	0.276462	0.512106	neg
Galectin-1	25-Hydroxyvitamin D3	0.190021	0.783809	0.190021	pos
Galectin-1	2-Acyl-sn-glycero-3-phosphocholine_2	-0.486447	0.311041	0.486447	neg
Galectin-1	2-Formylaminobenzaldehyde	0.060699	0.932421	0.060699	pos
Galectin-1	Citicoline_2	-0.589995	0.18804	0.589995	neg
Galectin-1	Creatine	0.371499	0.496441	0.371499	pos
Galectin-1	Decanoylcarnitine	0.0292993	0.951707	0.0292993	pos
Galectin-1	Dehydroepiandrosterone sulfate	0.0809766	0.903302	0.0809766	pos
Galectin-1	Glyoxylic acid	0.482979	0.311041	0.482979	pos
Galectin-1	HydroxyRetinoic acid	-0.0336562	0.946545	0.0336562	neg
Galectin-1	Indoleacetic acid	0.362639	0.505609	0.362639	pos
Galectin-1	Indoxyl	-0.529903	0.276462	0.529903	neg
Galectin-1	Inosine	-0.351857	0.522109	0.351857	neg
Galectin-1	Lactate	0.501994	0.290474	0.501994	pos
Galectin-1	Leucine_2	0.308298	0.629674	0.308298	pos
Galectin-1	L-formylkynurenine	-0.471821	0.3239	0.471821	neg
Galectin-1	L-threonine	-0.663366	0.16963	0.663366	neg
Galectin-1	p-Cresol sulfate	0.0446798	0.944963	0.0446798	pos
Galectin-1	Progesterone	0.0359042	0.946545	0.0359042	pos
Galectin-1	Pyruvic acid	0.506179	0.28524	0.506179	pos
Galectin-1	Retinal	0.452223	0.362251	0.452223	pos
Galectin-1	Retinoic acid	-0.154216	0.826018	0.154216	neg
Galectin-1	Retinol acetate	0.0718282	0.915038	0.0718282	pos
Galectin-1	Uric acid	-0.434031	0.386835	0.434031	neg
Gelsolin	11-carboxy-a-chromanol	0.179175	0.769146	0.179175	pos
Gelsolin	13-hydroxy-a-tocopherol	-0.541674	0.172768	0.541674	neg
Gelsolin	25-Hydroxyvitamin D3	-0.0446194	0.942287	0.0446194	neg
Gelsolin	2-Acyl-sn-glycero-3-phosphocholine_2	-0.329021	0.468965	0.329021	neg
Gelsolin	2-Formylaminobenzaldehyde	0.155119	0.786614	0.155119	pos
Gelsolin	Citicoline_2	-0.633791	0.122488	0.633791	neg
Gelsolin	Creatine	-0.0671507	0.903302	0.0671507	neg
Gelsolin	Decanoylcarnitine	0.384959	0.367661	0.384959	pos
Gelsolin	Dehydroepiandrosterone sulfate	-0.274545	0.600566	0.274545	neg
Gelsolin	Glyoxylic acid	0.51255	0.18804	0.51255	pos
Gelsolin	HydroxyRetinoic acid	0.271587	0.605971	0.271587	pos
Gelsolin	Indoleacetic acid	0.524757	0.182529	0.524757	pos
Gelsolin	Indoxyl	-0.562831	0.16963	0.562831	neg
Gelsolin	Inosine	-0.377183	0.37948	0.377183	neg
Gelsolin	Lactate	0.540761	0.172768	0.540761	pos
Gelsolin	Leucine_2	-0.0502468	0.933742	0.0502468	neg
Gelsolin	L-formylkynurenine	-0.251927	0.632128	0.251927	neg
Gelsolin	L-threonine	-0.42674	0.302974	0.42674	neg
Gelsolin	p-Cresol sulfate	0.118134	0.8457	0.118134	pos
Gelsolin	Progesterone	0.376279	0.37948	0.376279	pos
Gelsolin	Pyruvic acid	0.519509	0.185252	0.519509	pos
Gelsolin	Retinal	0.642288	0.122488	0.642288	pos
Gelsolin	Retinoic acid	0.241341	0.646889	0.241341	pos
Gelsolin	Retinol acetate	0.0176264	0.962285	0.0176264	pos
Gelsolin	Uric acid	-0.421427	0.311041	0.421427	neg
Immunoglobulin heavy variable 3-49	11-carboxy-a-chromanol	0.150188	0.809529	0.150188	pos
Immunoglobulin heavy variable 3-49	13-hydroxy-a-tocopherol	-0.0490492	0.942287	0.0490492	neg
Immunoglobulin heavy variable 3-49	25-Hydroxyvitamin D3	-0.178177	0.781415	0.178177	neg
Immunoglobulin heavy variable 3-49	2-Acyl-sn-glycero-3-phosphocholine_2	0.105139	0.868663	0.105139	pos
Immunoglobulin heavy variable 3-49	2-Formylaminobenzaldehyde	-0.0997487	0.876905	0.0997487	neg
Immunoglobulin heavy variable 3-49	Citicoline_2	0.121953	0.847988	0.121953	pos
Immunoglobulin heavy variable 3-49	Creatine	-0.175648	0.783864	0.175648	neg
Immunoglobulin heavy variable 3-49	Decanoylcarnitine	-0.132591	0.838283	0.132591	neg
Immunoglobulin heavy variable 3-49	Dehydroepiandrosterone sulfate	0.190995	0.769146	0.190995	pos
Immunoglobulin heavy variable 3-49	Glyoxylic acid	-0.217023	0.730553	0.217023	neg
Immunoglobulin heavy variable 3-49	HydroxyRetinoic acid	-0.142542	0.826607	0.142542	neg
Immunoglobulin heavy variable 3-49	Indoleacetic acid	-0.496081	0.276462	0.496081	neg
Immunoglobulin heavy variable 3-49	Indoxyl	0.1439	0.826018	0.1439	pos
Immunoglobulin heavy variable 3-49	Inosine	0.0297491	0.946545	0.0297491	pos
Immunoglobulin heavy variable 3-49	Lactate	-0.630163	0.16963	0.630163	neg
Immunoglobulin heavy variable 3-49	Leucine_2	-0.154458	0.807028	0.154458	neg
Immunoglobulin heavy variable 3-49	L-formylkynurenine	-0.367111	0.454286	0.367111	neg
Immunoglobulin heavy variable 3-49	L-threonine	0.423195	0.362251	0.423195	pos
Immunoglobulin heavy variable 3-49	p-Cresol sulfate	0.21667	0.730553	0.21667	pos
Immunoglobulin heavy variable 3-49	Progesterone	-0.226255	0.727269	0.226255	neg
Immunoglobulin heavy variable 3-49	Pyruvic acid	-0.619965	0.16963	0.619965	neg
Immunoglobulin heavy variable 3-49	Retinal	-0.396623	0.399317	0.396623	neg
Immunoglobulin heavy variable 3-49	Retinoic acid	0.095382	0.885827	0.095382	pos
Immunoglobulin heavy variable 3-49	Retinol acetate	-0.246593	0.682764	0.246593	neg
Immunoglobulin heavy variable 3-49	Uric acid	-0.0674302	0.915038	0.0674302	neg
Immunoglobulin heavy variable 3-9	11-carboxy-a-chromanol	0.0316807	0.946545	0.0316807	pos
Immunoglobulin heavy variable 3-9	13-hydroxy-a-tocopherol	-0.144944	0.80018	0.144944	neg
Immunoglobulin heavy variable 3-9	25-Hydroxyvitamin D3	0.0770187	0.897707	0.0770187	pos
Immunoglobulin heavy variable 3-9	2-Acyl-sn-glycero-3-phosphocholine_2	-0.248786	0.641852	0.248786	neg
Immunoglobulin heavy variable 3-9	2-Formylaminobenzaldehyde	0.0816705	0.891262	0.0816705	pos
Immunoglobulin heavy variable 3-9	Citicoline_2	-0.313866	0.499381	0.313866	neg
Immunoglobulin heavy variable 3-9	Creatine	-0.0713496	0.903302	0.0713496	neg
Immunoglobulin heavy variable 3-9	Decanoylcarnitine	0.134177	0.816589	0.134177	pos
Immunoglobulin heavy variable 3-9	Dehydroepiandrosterone sulfate	-0.225139	0.682764	0.225139	neg
Immunoglobulin heavy variable 3-9	Glyoxylic acid	0.108869	0.847988	0.108869	pos
Immunoglobulin heavy variable 3-9	HydroxyRetinoic acid	0.0605042	0.915038	0.0605042	pos
Immunoglobulin heavy variable 3-9	Indoleacetic acid	0.614304	0.152589	0.614304	pos
Immunoglobulin heavy variable 3-9	Indoxyl	-0.525185	0.182529	0.525185	neg
Immunoglobulin heavy variable 3-9	Inosine	-0.172842	0.769146	0.172842	neg
Immunoglobulin heavy variable 3-9	Lactate	0.55299	0.172768	0.55299	pos
Immunoglobulin heavy variable 3-9	Leucine_2	0.067102	0.903302	0.067102	pos
Immunoglobulin heavy variable 3-9	L-formylkynurenine	0.0421907	0.944338	0.0421907	pos
Immunoglobulin heavy variable 3-9	L-threonine	-0.290988	0.549598	0.290988	neg
Immunoglobulin heavy variable 3-9	p-Cresol sulfate	0.271313	0.605971	0.271313	pos
Immunoglobulin heavy variable 3-9	Progesterone	0.163303	0.780157	0.163303	pos
Immunoglobulin heavy variable 3-9	Pyruvic acid	0.453271	0.276462	0.453271	pos
Immunoglobulin heavy variable 3-9	Retinal	0.530159	0.176023	0.530159	pos
Immunoglobulin heavy variable 3-9	Retinoic acid	-0.0935082	0.871094	0.0935082	neg
Immunoglobulin heavy variable 3-9	Retinol acetate	0.112614	0.847988	0.112614	pos
Immunoglobulin heavy variable 3-9	Uric acid	-0.336402	0.454286	0.336402	neg
Immunoglobulin kappa variable 3-20	11-carboxy-a-chromanol	-0.215992	0.695038	0.215992	neg
Immunoglobulin kappa variable 3-20	13-hydroxy-a-tocopherol	0.152706	0.788478	0.152706	pos
Immunoglobulin kappa variable 3-20	25-Hydroxyvitamin D3	-0.304747	0.514512	0.304747	neg
Immunoglobulin kappa variable 3-20	2-Acyl-sn-glycero-3-phosphocholine_2	-0.0177029	0.962285	0.0177029	neg
Immunoglobulin kappa variable 3-20	2-Formylaminobenzaldehyde	-0.182036	0.768081	0.182036	neg
Immunoglobulin kappa variable 3-20	Citicoline_2	-0.106961	0.847988	0.106961	neg
Immunoglobulin kappa variable 3-20	Creatine	-0.0986849	0.859401	0.0986849	neg
Immunoglobulin kappa variable 3-20	Decanoylcarnitine	-0.263325	0.629674	0.263325	neg
Immunoglobulin kappa variable 3-20	Dehydroepiandrosterone sulfate	0.0209425	0.962285	0.0209425	pos
Immunoglobulin kappa variable 3-20	Glyoxylic acid	-0.0890067	0.881325	0.0890067	neg
Immunoglobulin kappa variable 3-20	HydroxyRetinoic acid	-0.191729	0.743289	0.191729	neg
Immunoglobulin kappa variable 3-20	Indoleacetic acid	-0.67578	0.122488	0.67578	neg
Immunoglobulin kappa variable 3-20	Indoxyl	0.232096	0.673838	0.232096	pos
Immunoglobulin kappa variable 3-20	Inosine	0.134011	0.816589	0.134011	pos
Immunoglobulin kappa variable 3-20	Lactate	-0.596766	0.16963	0.596766	neg
Immunoglobulin kappa variable 3-20	Leucine_2	-0.277907	0.591658	0.277907	neg
Immunoglobulin kappa variable 3-20	L-formylkynurenine	-0.238975	0.654519	0.238975	neg
Immunoglobulin kappa variable 3-20	L-threonine	0.166143	0.776266	0.166143	pos
Immunoglobulin kappa variable 3-20	p-Cresol sulfate	0.258137	0.630567	0.258137	pos
Immunoglobulin kappa variable 3-20	Progesterone	-0.27373	0.601197	0.27373	neg
Immunoglobulin kappa variable 3-20	Pyruvic acid	-0.549386	0.172768	0.549386	neg
Immunoglobulin kappa variable 3-20	Retinal	-0.5346	0.176023	0.5346	neg
Immunoglobulin kappa variable 3-20	Retinoic acid	-0.258785	0.630567	0.258785	neg
Immunoglobulin kappa variable 3-20	Retinol acetate	-0.203402	0.730553	0.203402	neg
Immunoglobulin kappa variable 3-20	Uric acid	-0.237322	0.659035	0.237322	neg
Inhibin alpha chain	11-carboxy-a-chromanol	0.0885855	0.881325	0.0885855	pos
Inhibin alpha chain	13-hydroxy-a-tocopherol	-0.181414	0.768168	0.181414	neg
Inhibin alpha chain	25-Hydroxyvitamin D3	0.124684	0.83165	0.124684	pos
Inhibin alpha chain	2-Acyl-sn-glycero-3-phosphocholine_2	-0.18947	0.743289	0.18947	neg
Inhibin alpha chain	2-Formylaminobenzaldehyde	-0.441594	0.276462	0.441594	neg
Inhibin alpha chain	Citicoline_2	-0.447213	0.276462	0.447213	neg
Inhibin alpha chain	Creatine	0.117841	0.8457	0.117841	pos
Inhibin alpha chain	Decanoylcarnitine	0.243843	0.644183	0.243843	pos
Inhibin alpha chain	Dehydroepiandrosterone sulfate	0.31568	0.498295	0.31568	pos
Inhibin alpha chain	Glyoxylic acid	0.174807	0.769146	0.174807	pos
Inhibin alpha chain	HydroxyRetinoic acid	0.148925	0.799543	0.148925	pos
Inhibin alpha chain	Indoleacetic acid	0.443848	0.276462	0.443848	pos
Inhibin alpha chain	Indoxyl	-0.342596	0.444201	0.342596	neg
Inhibin alpha chain	Inosine	-0.338074	0.452719	0.338074	neg
Inhibin alpha chain	Lactate	0.531237	0.176023	0.531237	pos
Inhibin alpha chain	Leucine_2	0.125203	0.83165	0.125203	pos
Inhibin alpha chain	L-formylkynurenine	-0.155023	0.786614	0.155023	neg
Inhibin alpha chain	L-threonine	-0.199681	0.730553	0.199681	neg
Inhibin alpha chain	p-Cresol sulfate	-0.160707	0.783809	0.160707	neg
Inhibin alpha chain	Progesterone	0.262004	0.629674	0.262004	pos
Inhibin alpha chain	Pyruvic acid	0.50123	0.196461	0.50123	pos
Inhibin alpha chain	Retinal	0.446132	0.276462	0.446132	pos
Inhibin alpha chain	Retinoic acid	-0.111529	0.847988	0.111529	neg
Inhibin alpha chain	Retinol acetate	0.434962	0.287939	0.434962	pos
Inhibin alpha chain	Uric acid	-0.223071	0.683485	0.223071	neg
Inter-alpha-trypsin inhibitor heavy chain H3	11-carboxy-a-chromanol	0.00846609	0.982316	0.00846609	pos
Inter-alpha-trypsin inhibitor heavy chain H3	13-hydroxy-a-tocopherol	-0.247299	0.64262	0.247299	neg
Inter-alpha-trypsin inhibitor heavy chain H3	25-Hydroxyvitamin D3	0.165181	0.776266	0.165181	pos
Inter-alpha-trypsin inhibitor heavy chain H3	2-Acyl-sn-glycero-3-phosphocholine_2	-0.416604	0.311041	0.416604	neg
Inter-alpha-trypsin inhibitor heavy chain H3	2-Formylaminobenzaldehyde	0.255236	0.630567	0.255236	pos
Inter-alpha-trypsin inhibitor heavy chain H3	Citicoline_2	-0.127635	0.83165	0.127635	neg
Inter-alpha-trypsin inhibitor heavy chain H3	Creatine	0.24483	0.64262	0.24483	pos
Inter-alpha-trypsin inhibitor heavy chain H3	Decanoylcarnitine	0.222253	0.684379	0.222253	pos
Inter-alpha-trypsin inhibitor heavy chain H3	Dehydroepiandrosterone sulfate	-0.200715	0.730553	0.200715	neg
Inter-alpha-trypsin inhibitor heavy chain H3	Glyoxylic acid	-0.153722	0.786614	0.153722	neg
Inter-alpha-trypsin inhibitor heavy chain H3	HydroxyRetinoic acid	0.10713	0.847988	0.10713	pos
Inter-alpha-trypsin inhibitor heavy chain H3	Indoleacetic acid	0.253687	0.631702	0.253687	pos
Inter-alpha-trypsin inhibitor heavy chain H3	Indoxyl	-0.363651	0.399317	0.363651	neg
Inter-alpha-trypsin inhibitor heavy chain H3	Inosine	-0.520296	0.185252	0.520296	neg
Inter-alpha-trypsin inhibitor heavy chain H3	Lactate	0.463135	0.272164	0.463135	pos
Inter-alpha-trypsin inhibitor heavy chain H3	Leucine_2	0.279847	0.586088	0.279847	pos
Inter-alpha-trypsin inhibitor heavy chain H3	L-formylkynurenine	0.0194033	0.962285	0.0194033	pos
Inter-alpha-trypsin inhibitor heavy chain H3	L-threonine	-0.145157	0.80018	0.145157	neg
Inter-alpha-trypsin inhibitor heavy chain H3	p-Cresol sulfate	-0.0372637	0.944963	0.0372637	neg
Inter-alpha-trypsin inhibitor heavy chain H3	Progesterone	0.184028	0.761935	0.184028	pos
Inter-alpha-trypsin inhibitor heavy chain H3	Pyruvic acid	0.307439	0.508758	0.307439	pos
Inter-alpha-trypsin inhibitor heavy chain H3	Retinal	0.425282	0.304829	0.425282	pos
Inter-alpha-trypsin inhibitor heavy chain H3	Retinoic acid	0.0159599	0.964108	0.0159599	pos
Inter-alpha-trypsin inhibitor heavy chain H3	Retinol acetate	0.197894	0.730553	0.197894	pos
Inter-alpha-trypsin inhibitor heavy chain H3	Uric acid	-0.102108	0.850369	0.102108	neg
Mannosyl-oligosaccharide 1,2-alpha-mannosidase IA	11-carboxy-a-chromanol	0.234712	0.730553	0.234712	pos
Mannosyl-oligosaccharide 1,2-alpha-mannosidase IA	13-hydroxy-a-tocopherol	-0.0950697	0.891262	0.0950697	neg
Mannosyl-oligosaccharide 1,2-alpha-mannosidase IA	25-Hydroxyvitamin D3	0.363965	0.505609	0.363965	pos
Mannosyl-oligosaccharide 1,2-alpha-mannosidase IA	2-Acyl-sn-glycero-3-phosphocholine_2	-0.469742	0.327422	0.469742	neg
Mannosyl-oligosaccharide 1,2-alpha-mannosidase IA	2-Formylaminobenzaldehyde	-0.0542926	0.941786	0.0542926	neg
Mannosyl-oligosaccharide 1,2-alpha-mannosidase IA	Citicoline_2	-0.45566	0.357059	0.45566	neg
Mannosyl-oligosaccharide 1,2-alpha-mannosidase IA	Creatine	0.487484	0.311041	0.487484	pos
Mannosyl-oligosaccharide 1,2-alpha-mannosidase IA	Decanoylcarnitine	0.383505	0.470881	0.383505	pos
Mannosyl-oligosaccharide 1,2-alpha-mannosidase IA	Dehydroepiandrosterone sulfate	0.198854	0.776266	0.198854	pos
Mannosyl-oligosaccharide 1,2-alpha-mannosidase IA	Glyoxylic acid	0.0359997	0.946545	0.0359997	pos
Mannosyl-oligosaccharide 1,2-alpha-mannosidase IA	HydroxyRetinoic acid	0.270384	0.678451	0.270384	pos
Mannosyl-oligosaccharide 1,2-alpha-mannosidase IA	Indoleacetic acid	0.475044	0.31974	0.475044	pos
Mannosyl-oligosaccharide 1,2-alpha-mannosidase IA	Indoxyl	-0.446847	0.368008	0.446847	neg
Mannosyl-oligosaccharide 1,2-alpha-mannosidase IA	Inosine	-0.289974	0.64262	0.289974	neg
Mannosyl-oligosaccharide 1,2-alpha-mannosidase IA	Lactate	0.510682	0.276462	0.510682	pos
Mannosyl-oligosaccharide 1,2-alpha-mannosidase IA	Leucine_2	0.518391	0.276462	0.518391	pos
Mannosyl-oligosaccharide 1,2-alpha-mannosidase IA	L-formylkynurenine	0.0688613	0.916603	0.0688613	pos
Mannosyl-oligosaccharide 1,2-alpha-mannosidase IA	L-threonine	-0.269134	0.680442	0.269134	neg
Mannosyl-oligosaccharide 1,2-alpha-mannosidase IA	p-Cresol sulfate	-0.274243	0.67208	0.274243	neg
Mannosyl-oligosaccharide 1,2-alpha-mannosidase IA	Progesterone	0.374744	0.493179	0.374744	pos
Mannosyl-oligosaccharide 1,2-alpha-mannosidase IA	Pyruvic acid	0.468785	0.327562	0.468785	pos
Mannosyl-oligosaccharide 1,2-alpha-mannosidase IA	Retinal	0.420588	0.405857	0.420588	pos
Mannosyl-oligosaccharide 1,2-alpha-mannosidase IA	Retinoic acid	0.205314	0.769146	0.205314	pos
Mannosyl-oligosaccharide 1,2-alpha-mannosidase IA	Retinol acetate	0.55049	0.239036	0.55049	pos
Mannosyl-oligosaccharide 1,2-alpha-mannosidase IA	Uric acid	-0.438772	0.37948	0.438772	neg
Nucleobindin-1	11-carboxy-a-chromanol	0.108336	0.847988	0.108336	pos
Nucleobindin-1	13-hydroxy-a-tocopherol	-0.37537	0.37948	0.37537	neg
Nucleobindin-1	25-Hydroxyvitamin D3	0.0699687	0.903302	0.0699687	pos
Nucleobindin-1	2-Acyl-sn-glycero-3-phosphocholine_2	-0.0571985	0.91708	0.0571985	neg
Nucleobindin-1	2-Formylaminobenzaldehyde	0.138986	0.807741	0.138986	pos
Nucleobindin-1	Citicoline_2	-0.230167	0.678451	0.230167	neg
Nucleobindin-1	Creatine	0.354798	0.418758	0.354798	pos
Nucleobindin-1	Decanoylcarnitine	0.172808	0.769146	0.172808	pos
Nucleobindin-1	Dehydroepiandrosterone sulfate	-0.018184	0.962285	0.018184	neg
Nucleobindin-1	Glyoxylic acid	0.150308	0.796139	0.150308	pos
Nucleobindin-1	HydroxyRetinoic acid	0.0611494	0.915038	0.0611494	pos
Nucleobindin-1	Indoleacetic acid	0.445865	0.276462	0.445865	pos
Nucleobindin-1	Indoxyl	-0.563144	0.16963	0.563144	neg
Nucleobindin-1	Inosine	-0.429025	0.298394	0.429025	neg
Nucleobindin-1	Lactate	0.595954	0.16963	0.595954	pos
Nucleobindin-1	Leucine_2	0.384535	0.367661	0.384535	pos
Nucleobindin-1	L-formylkynurenine	-0.0732226	0.903302	0.0732226	neg
Nucleobindin-1	L-threonine	-0.214031	0.699003	0.214031	neg
Nucleobindin-1	p-Cresol sulfate	-0.111547	0.847988	0.111547	neg
Nucleobindin-1	Progesterone	0.175837	0.769146	0.175837	pos
Nucleobindin-1	Pyruvic acid	0.50356	0.196461	0.50356	pos
Nucleobindin-1	Retinal	0.569569	0.16963	0.569569	pos
Nucleobindin-1	Retinoic acid	-0.0268373	0.946545	0.0268373	neg
Nucleobindin-1	Retinol acetate	0.0409056	0.944338	0.0409056	pos
Nucleobindin-1	Uric acid	-0.177989	0.769146	0.177989	neg
Pantetheinase	11-carboxy-a-chromanol	-0.109734	0.850369	0.109734	neg
Pantetheinase	13-hydroxy-a-tocopherol	-0.0197032	0.962285	0.0197032	neg
Pantetheinase	25-Hydroxyvitamin D3	0.157147	0.80018	0.157147	pos
Pantetheinase	2-Acyl-sn-glycero-3-phosphocholine_2	-0.0582017	0.923884	0.0582017	neg
Pantetheinase	2-Formylaminobenzaldehyde	0.328613	0.505609	0.328613	pos
Pantetheinase	Citicoline_2	-0.0520505	0.934689	0.0520505	neg
Pantetheinase	Creatine	0.308757	0.549598	0.308757	pos
Pantetheinase	Decanoylcarnitine	0.0637513	0.915038	0.0637513	pos
Pantetheinase	Dehydroepiandrosterone sulfate	-0.208587	0.730553	0.208587	neg
Pantetheinase	Glyoxylic acid	-0.111746	0.849081	0.111746	neg
Pantetheinase	HydroxyRetinoic acid	0.0352208	0.946545	0.0352208	pos
Pantetheinase	Indoleacetic acid	0.201337	0.743289	0.201337	pos
Pantetheinase	Indoxyl	-0.336231	0.496441	0.336231	neg
Pantetheinase	Inosine	-0.3208	0.519522	0.3208	neg
Pantetheinase	Lactate	0.504835	0.236356	0.504835	pos
Pantetheinase	Leucine_2	0.284582	0.609636	0.284582	pos
Pantetheinase	L-formylkynurenine	0.271508	0.630567	0.271508	pos
Pantetheinase	L-threonine	-0.318567	0.522109	0.318567	neg
Pantetheinase	p-Cresol sulfate	0.168273	0.785798	0.168273	pos
Pantetheinase	Progesterone	0.0761144	0.903302	0.0761144	pos
Pantetheinase	Pyruvic acid	0.373506	0.420432	0.373506	pos
Pantetheinase	Retinal	0.334104	0.498295	0.334104	pos
Pantetheinase	Retinoic acid	-0.204705	0.743289	0.204705	neg
Pantetheinase	Retinol acetate	0.0854261	0.891262	0.0854261	pos
Pantetheinase	Uric acid	-0.0873388	0.891262	0.0873388	neg
Probable non-functional immunoglobulin heavy variable 3-38	11-carboxy-a-chromanol	-0.0543983	0.944338	0.0543983	neg
Probable non-functional immunoglobulin heavy variable 3-38	13-hydroxy-a-tocopherol	-0.339524	0.631702	0.339524	neg
Probable non-functional immunoglobulin heavy variable 3-38	25-Hydroxyvitamin D3	0.0958253	0.903302	0.0958253	pos
Probable non-functional immunoglobulin heavy variable 3-38	2-Acyl-sn-glycero-3-phosphocholine_2	-0.710828	0.16963	0.710828	neg
Probable non-functional immunoglobulin heavy variable 3-38	2-Formylaminobenzaldehyde	-0.336758	0.632128	0.336758	neg
Probable non-functional immunoglobulin heavy variable 3-38	Citicoline_2	-0.735718	0.16963	0.735718	neg
Probable non-functional immunoglobulin heavy variable 3-38	Creatine	0.68225	0.175055	0.68225	pos
Probable non-functional immunoglobulin heavy variable 3-38	Decanoylcarnitine	0.139361	0.850369	0.139361	pos
Probable non-functional immunoglobulin heavy variable 3-38	Dehydroepiandrosterone sulfate	0.147079	0.847988	0.147079	pos
Probable non-functional immunoglobulin heavy variable 3-38	Glyoxylic acid	0.542451	0.311041	0.542451	pos
Probable non-functional immunoglobulin heavy variable 3-38	HydroxyRetinoic acid	0.0100269	0.982316	0.0100269	pos
Probable non-functional immunoglobulin heavy variable 3-38	Indoleacetic acid	0.692664	0.172768	0.692664	pos
Probable non-functional immunoglobulin heavy variable 3-38	Indoxyl	-0.659949	0.187754	0.659949	neg
Probable non-functional immunoglobulin heavy variable 3-38	Inosine	-0.476775	0.403708	0.476775	neg
Probable non-functional immunoglobulin heavy variable 3-38	Lactate	0.65173	0.189843	0.65173	pos
Probable non-functional immunoglobulin heavy variable 3-38	Leucine_2	0.653977	0.18804	0.653977	pos
Probable non-functional immunoglobulin heavy variable 3-38	L-formylkynurenine	-0.341812	0.630567	0.341812	neg
Probable non-functional immunoglobulin heavy variable 3-38	L-threonine	-0.546847	0.311041	0.546847	neg
Probable non-functional immunoglobulin heavy variable 3-38	p-Cresol sulfate	-0.304274	0.682764	0.304274	neg
Probable non-functional immunoglobulin heavy variable 3-38	Progesterone	0.143895	0.847988	0.143895	pos
Probable non-functional immunoglobulin heavy variable 3-38	Pyruvic acid	0.704733	0.16963	0.704733	pos
Probable non-functional immunoglobulin heavy variable 3-38	Retinal	0.53718	0.317253	0.53718	pos
Probable non-functional immunoglobulin heavy variable 3-38	Retinoic acid	-0.343775	0.630567	0.343775	neg
Probable non-functional immunoglobulin heavy variable 3-38	Retinol acetate	0.291559	0.693492	0.291559	pos
Probable non-functional immunoglobulin heavy variable 3-38	Uric acid	-0.493639	0.37948	0.493639	neg
Protein AMBP	11-carboxy-a-chromanol	-0.0401615	0.944338	0.0401615	neg
Protein AMBP	13-hydroxy-a-tocopherol	-0.331364	0.465238	0.331364	neg
Protein AMBP	25-Hydroxyvitamin D3	0.0483241	0.935046	0.0483241	pos
Protein AMBP	2-Acyl-sn-glycero-3-phosphocholine_2	-0.344629	0.441119	0.344629	neg
Protein AMBP	2-Formylaminobenzaldehyde	-0.0388929	0.944338	0.0388929	neg
Protein AMBP	Citicoline_2	-0.460934	0.275757	0.460934	neg
Protein AMBP	Creatine	0.342394	0.444201	0.342394	pos
Protein AMBP	Decanoylcarnitine	0.174868	0.769146	0.174868	pos
Protein AMBP	Dehydroepiandrosterone sulfate	-0.144847	0.80018	0.144847	neg
Protein AMBP	Glyoxylic acid	0.276268	0.595919	0.276268	pos
Protein AMBP	HydroxyRetinoic acid	0.0578921	0.916603	0.0578921	pos
Protein AMBP	Indoleacetic acid	0.545619	0.172768	0.545619	pos
Protein AMBP	Indoxyl	-0.432348	0.290474	0.432348	neg
Protein AMBP	Inosine	-0.443263	0.276462	0.443263	neg
Protein AMBP	Lactate	0.637421	0.122488	0.637421	pos
Protein AMBP	Leucine_2	0.329596	0.468965	0.329596	pos
Protein AMBP	L-formylkynurenine	-0.126516	0.83165	0.126516	neg
Protein AMBP	L-threonine	-0.324224	0.482631	0.324224	neg
Protein AMBP	p-Cresol sulfate	-0.067524	0.903302	0.067524	neg
Protein AMBP	Progesterone	0.165327	0.776266	0.165327	pos
Protein AMBP	Pyruvic acid	0.558509	0.16963	0.558509	pos
Protein AMBP	Retinal	0.565004	0.16963	0.565004	pos
Protein AMBP	Retinoic acid	-0.0759045	0.899412	0.0759045	neg
Protein AMBP	Retinol acetate	0.245497	0.64262	0.245497	pos
Protein AMBP	Uric acid	-0.196665	0.730553	0.196665	neg
Serum paraoxonase/arylesterase 1	11-carboxy-a-chromanol	0.189824	0.743289	0.189824	pos
Serum paraoxonase/arylesterase 1	13-hydroxy-a-tocopherol	-0.467062	0.262993	0.467062	neg
Serum paraoxonase/arylesterase 1	25-Hydroxyvitamin D3	0.233636	0.67208	0.233636	pos
Serum paraoxonase/arylesterase 1	2-Acyl-sn-glycero-3-phosphocholine_2	-0.110083	0.847988	0.110083	neg
Serum paraoxonase/arylesterase 1	2-Formylaminobenzaldehyde	0.346383	0.437469	0.346383	pos
Serum paraoxonase/arylesterase 1	Citicoline_2	-0.12152	0.837637	0.12152	neg
Serum paraoxonase/arylesterase 1	Creatine	0.0821416	0.891262	0.0821416	pos
Serum paraoxonase/arylesterase 1	Decanoylcarnitine	0.319536	0.493179	0.319536	pos
Serum paraoxonase/arylesterase 1	Dehydroepiandrosterone sulfate	-0.202901	0.730553	0.202901	neg
Serum paraoxonase/arylesterase 1	Glyoxylic acid	0.541276	0.172768	0.541276	pos
Serum paraoxonase/arylesterase 1	HydroxyRetinoic acid	0.256738	0.630567	0.256738	pos
Serum paraoxonase/arylesterase 1	Indoleacetic acid	0.451666	0.276462	0.451666	pos
Serum paraoxonase/arylesterase 1	Indoxyl	-0.139725	0.807028	0.139725	neg
Serum paraoxonase/arylesterase 1	Inosine	-0.241786	0.646889	0.241786	neg
Serum paraoxonase/arylesterase 1	Lactate	0.450418	0.276462	0.450418	pos
Serum paraoxonase/arylesterase 1	Leucine_2	0.0796583	0.891913	0.0796583	pos
Serum paraoxonase/arylesterase 1	L-formylkynurenine	-0.110024	0.847988	0.110024	neg
Serum paraoxonase/arylesterase 1	L-threonine	-0.34629	0.437469	0.34629	neg
Serum paraoxonase/arylesterase 1	p-Cresol sulfate	-0.259803	0.630567	0.259803	neg
Serum paraoxonase/arylesterase 1	Progesterone	0.295727	0.535265	0.295727	pos
Serum paraoxonase/arylesterase 1	Pyruvic acid	0.508608	0.189843	0.508608	pos
Serum paraoxonase/arylesterase 1	Retinal	0.28714	0.560295	0.28714	pos
Serum paraoxonase/arylesterase 1	Retinoic acid	0.47443	0.243346	0.47443	pos
Serum paraoxonase/arylesterase 1	Retinol acetate	0.169938	0.776266	0.169938	pos
Serum paraoxonase/arylesterase 1	Uric acid	0.306822	0.508758	0.306822	pos
Sulfhydryl oxidase 1	11-carboxy-a-chromanol	0.174213	0.785798	0.174213	pos
Sulfhydryl oxidase 1	13-hydroxy-a-tocopherol	-0.0935108	0.890264	0.0935108	neg
Sulfhydryl oxidase 1	25-Hydroxyvitamin D3	0.276807	0.632128	0.276807	pos
Sulfhydryl oxidase 1	2-Acyl-sn-glycero-3-phosphocholine_2	-0.118427	0.847988	0.118427	neg
Sulfhydryl oxidase 1	2-Formylaminobenzaldehyde	-0.229863	0.715255	0.229863	neg
Sulfhydryl oxidase 1	Citicoline_2	-0.0338317	0.946545	0.0338317	neg
Sulfhydryl oxidase 1	Creatine	0.4846	0.276462	0.4846	pos
Sulfhydryl oxidase 1	Decanoylcarnitine	0.388125	0.41787	0.388125	pos
Sulfhydryl oxidase 1	Dehydroepiandrosterone sulfate	0.408844	0.37948	0.408844	pos
Sulfhydryl oxidase 1	Glyoxylic acid	0.137741	0.83165	0.137741	pos
Sulfhydryl oxidase 1	HydroxyRetinoic acid	0.281989	0.630567	0.281989	pos
Sulfhydryl oxidase 1	Indoleacetic acid	0.487355	0.276462	0.487355	pos
Sulfhydryl oxidase 1	Indoxyl	-0.11903	0.847988	0.11903	neg
Sulfhydryl oxidase 1	Inosine	-0.337505	0.506069	0.337505	neg
Sulfhydryl oxidase 1	Lactate	0.491086	0.276462	0.491086	pos
Sulfhydryl oxidase 1	Leucine_2	0.5798	0.175055	0.5798	pos
Sulfhydryl oxidase 1	L-formylkynurenine	-0.081573	0.901697	0.081573	neg
Sulfhydryl oxidase 1	L-threonine	0.0429466	0.944338	0.0429466	pos
Sulfhydryl oxidase 1	p-Cresol sulfate	-0.575879	0.176023	0.575879	neg
Sulfhydryl oxidase 1	Progesterone	0.402524	0.391044	0.402524	pos
Sulfhydryl oxidase 1	Pyruvic acid	0.431345	0.344654	0.431345	pos
Sulfhydryl oxidase 1	Retinal	0.401706	0.391044	0.401706	pos
Sulfhydryl oxidase 1	Retinoic acid	0.0758902	0.903302	0.0758902	pos
Sulfhydryl oxidase 1	Retinol acetate	0.543035	0.196461	0.543035	pos
Sulfhydryl oxidase 1	Uric acid	0.169065	0.786614	0.169065	pos
Vitamin K-dependent protein S	11-carboxy-a-chromanol	-0.00816677	0.982316	0.00816677	neg
Vitamin K-dependent protein S	13-hydroxy-a-tocopherol	-0.448535	0.276462	0.448535	neg
Vitamin K-dependent protein S	25-Hydroxyvitamin D3	-0.145995	0.80018	0.145995	neg
Vitamin K-dependent protein S	2-Acyl-sn-glycero-3-phosphocholine_2	-0.363921	0.399317	0.363921	neg
Vitamin K-dependent protein S	2-Formylaminobenzaldehyde	0.00342383	0.98996	0.00342383	pos
Vitamin K-dependent protein S	Citicoline_2	-0.440394	0.276462	0.440394	neg
Vitamin K-dependent protein S	Creatine	0.110312	0.847988	0.110312	pos
Vitamin K-dependent protein S	Decanoylcarnitine	0.121657	0.837637	0.121657	pos
Vitamin K-dependent protein S	Dehydroepiandrosterone sulfate	-0.409135	0.31974	0.409135	neg
Vitamin K-dependent protein S	Glyoxylic acid	0.260295	0.630567	0.260295	pos
Vitamin K-dependent protein S	HydroxyRetinoic acid	0.0390489	0.944338	0.0390489	pos
Vitamin K-dependent protein S	Indoleacetic acid	0.548899	0.172768	0.548899	pos
Vitamin K-dependent protein S	Indoxyl	-0.406041	0.3239	0.406041	neg
Vitamin K-dependent protein S	Inosine	-0.20297	0.730553	0.20297	neg
Vitamin K-dependent protein S	Lactate	0.566014	0.16963	0.566014	pos
Vitamin K-dependent protein S	Leucine_2	0.106045	0.847988	0.106045	pos
Vitamin K-dependent protein S	L-formylkynurenine	-0.0842004	0.891262	0.0842004	neg
Vitamin K-dependent protein S	L-threonine	-0.164794	0.776266	0.164794	neg
Vitamin K-dependent protein S	p-Cresol sulfate	-0.0438437	0.94302	0.0438437	neg
Vitamin K-dependent protein S	Progesterone	0.143079	0.80018	0.143079	pos
Vitamin K-dependent protein S	Pyruvic acid	0.556306	0.16963	0.556306	pos
Vitamin K-dependent protein S	Retinal	0.49903	0.199169	0.49903	pos
Vitamin K-dependent protein S	Retinoic acid	0.126702	0.83165	0.126702	pos
Vitamin K-dependent protein S	Retinol acetate	0.197972	0.730553	0.197972	pos
Vitamin K-dependent protein S	Uric acid	-0.177127	0.769146	0.177127	neg
